# Supplementary material for: In Silico Development of a Multi-Epitope Subunit Vaccine against Bluetongue Virus in Ovis aries Using Immunoinformatics
Source: Pathogens. 2024 Oct 29;13(11):944. doi: 10.3390/pathogens13110944 (PMC11597718; doi:10.3390/pathogens13110944)
Supplement: Supplementary file 1 [file pathogens-13-00944-s001.zip]

Archive with 7 entries (7 files):
- Supplementary figures.pdf
- Supplementary Table S1.xlsx
- Supplementary Table S2.xlsx
- Supplementary Table S3.xlsx
- Supplementary Table S4.xlsx
- Supplementary Table S5.xlsx
- Supplementary Table S6.xlsx
