# Supplementary material for: In Silico Development of a Multi-Epitope Subunit Vaccine against Bluetongue Virus in Ovis aries Using Immunoinformatics
Source: Pathogens. 2024 Oct 29;13(11):944. doi: 10.3390/pathogens13110944 (PMC11597718; doi:10.3390/pathogens13110944)
Supplement: Supplementary file 1 [file pathogens-13-00944-s001.zip › Supplementary Table S1.xlsx]

## Sheet: A
BTV serotype 4
All_epitopes	Bcepred	SVMtrip	Elipro	ABCpred	Score
EMDLSTRFQFKLDEKFNTSDSEHVNIFRTSGAATNEGRFYALIAIAATDTQKGR	2	0	1	3	6
RGEITQLNRIRTEWINASYDRTRIRALELCNI	2	0	1	1	4
FHPGDSKKKQDADDMHKEYGVACFE	1	0	1	2	4
ASECELGDVYYTLRHVYRWSLRPEYGQRERQ	0	0	1	3	4
DLIANSERESLEESYPIGSEKWVHLTRRAKIGNSGLSYNRFISSMVQVVVRGK	2	0	1	1	4
TEPVKTTYDNGYICNPEEKDDEL	1	0	1	2	4
LEHQTYVH	1	0	1	2	4
EKLNPEMHEGLEHQTYVH	1	0	1	1	3
NYKPTRNDG	1	1	0	1	3
AKIGN	1	0	1	1	3
AATDTQK	1	0	1	1	3
CNPEEKDDEL	1	0	1	1	3
GSSKT	1	0	0	2	3
HPGDSKKKQDADDMHKE	1	0	1	1	3
GDDKLDPQ	1	0	0	2	3
SKYYYSRRH	1	1	0	1	3
QSAVFTYLSGQDDFPTLTNY	0	1	0	2	3
VRSEQVLSKYYYSRRHICGV	1	1	0	1	3
GSEKWVHLTRRAKIGN	1	0	1	1	3
SKKKQDADDMHKEYGV	1	0	1	1	3
NGYICNPEEKDDELLC	1	0	1	1	3
HQTYVHPSVNTTYQKQ	2	0	0	1	3
KQTQSAVFTYLSGQDD	1	1	0	1	3
LSKYYYSRRHICGVVA	1	1	0	1	3
NPEMHEGLEHQTYVHP	1	0	1	1	3
LKAYDDRKSVKNAR	1	0	0	1	2
ANSERESLEES	1	0	1	0	2
NASYDR	1	0	1	0	2
YDRTRIR	1	0	1	0	2
DAHEEPKDEMD	1	0	0	1	2
DEKFN	1	0	1	0	2
PEYGQRERQLEDNK	1	0	0	1	2
GGWDQERFKL	1	0	0	1	2
SRKQTQSA	1	0	0	1	2
NTTYQKQ	1	0	0	1	2
KQVKDMKD	1	0	0	1	2
EKRIQIR	1	0	0	1	2
QRQEVL	1	0	0	1	2
PVAHPKK	1	0	0	1	2
LELCNILSAIGRKMMDAHEE	0	1	0	1	2
EAVCPHAGGAVYTFRKMALS	0	1	0	1	2
KPTRNDGIVVPRLLDITLKA	1	1	0	0	2
TEPVKTTYDNGYICNP	0	0	1	1	2
SALNYKPTRNDGIVVP	1	0	0	1	2
HGEIGSSKTADPWNRR	1	0	0	1	2
NFIRFHPGDSKKKQDA	0	0	1	1	2
PHAGGAVYTFRKMALS	0	1	0	1	2
KKCIVLIVVGDDKLDP	1	0	0	1	2
EKRIQIRGVGEARRII	1	0	0	1	2
LIEGGWDQERFKLHNI	1	0	0	1	2
AIAATDTQKGRVWRTN	1	0	0	1	2
RTSGAATNEGRFYALI	0	0	1	1	2
ARLRITHGEIGSSKTA	1	0	0	1	2
RKMMDAHEEPKDEMDL	1	0	0	1	2
KQVKDMKDFSQLICFI	1	0	0	1	2
IVVGDDKLDPQVRSEQ	1	0	0	1	2
LRPEYGQRERQLEDNK	1	0	0	1	2
LGDVYYTLRHVYRWSL	0	0	1	1	2
KDEMDLSTRFQFKLDE	0	0	1	1	2
RGEITQLNRIRTEWIN	0	0	1	1	2
DSIVYTLPVAHPKKCI	1	0	0	1	2
QNSIGLQRQEVLKRTF	1	0	0	1	2
ALIASECELGDVYYTL	0	0	1	1	2
SEHVNIFRTSGAATNE	0	0	1	1	2
ILSAIGRKMMDAHEEP	0	1	0	1	2
DITLKAYDDRKSVKNA	1	0	0	1	2
LSGQDDFPTLTNYLKS	0	1	0	1	2
RHVYRWSLRPEYGQRE	0	0	1	1	2
TRQVEQVEVI	1	0	0	0	1
PVFSE	1	0	0	0	1
KWAIDDRMDIQ	1	0	0	0	1
AKTANAD	1	0	0	0	1
LEDRAKKCNHTN	1	0	0	0	1
DDERYKEMMER	1	0	0	0	1
ANYEKLNPE	1	0	0	0	1
KLREVKR	1	0	0	0	1
KSILKYK	1	0	0	0	1
AKIPESDMVDVPKLDIVSAL	0	1	0	0	1
WSVPMILFDDAVRLIPVEVG	0	1	0	0	1
KSVKNARGVDFMTDAKWMKW	0	1	0	0	1
GEARRIIYLIQNSIGLQRQE	0	1	0	0	1
EKDDELLCKIDDERYKEMME	1	0	0	0	1
RSELVFPNYFDKWINS	0	0	0	1	1
ADTIYYDYFPLEDRAK	0	0	0	1	1
FDKWINSPMFNARLRI	0	0	0	1	1
DFEKDAYLNSRSELVF	0	0	0	1	1
DQVIHWRYEITEPVKT	0	0	0	1	1
QVEVIRTERCAPSIDP	0	0	0	1	1
DVKIVDVDGYHNLAKI	0	0	0	1	1
RERQLEDNKYVFGRVN	0	0	0	1	1
GRVWRTNPYPCLRGAL	0	0	0	1	1
HKEYGVACFEYYMNTK	0	0	0	1	1
APSIDPRTEINVPSLE	0	0	0	1	1
GAAYSLKSNYDLIANS	0	0	0	1	1
YALINRYPLAIQTDVK	0	0	0	1	1
TSIESLDYTLGKYYDI	0	0	0	1	1
ADPWNRRVVYGYIKTS	0	0	0	1	1
LETNGEVIRSXGNVPP	0	0	0	1	1
NTKISQGGVNVPVVTS	0	0	0	1	1
YWHRQWSVPMILFDDA	0	0	0	1	1
KITLDEHYAVNHQLFN	0	0	0	1	1

## Sheet: B
BTV serotype 10
All_epitopes	Bcepred	SVMtrip	Elipro	ABCpred	Score
EMALSTRFQFKLDEKFIRTDQEHVNIFEVGGPATDDGRFYALIAIAATDTQQGRV	2	0	1	2	5
KGRVPDEIRDEIAELNRIKDEWKNAAYDRTKIRALELCK	1	0	1	3	5
TLRQTYKWSLRPEYGQRERPLEDNKYVFSR	1	1	0	3	5
KGRVPDEIRDEIAELNRIKDEWKNAAYDRTKIRALELCK	1	0	1	3	5
TLRQTYKWSLRPEYGQRERPLEDNKYVFSR	1	1	0	3	5
RDEIAELNRIKDEWKNAAYDRTKIRALELCKI	1	0	1	2	4
RHISGVVSICVDQNGQLKVHSMGITRHRICDKSILKYKCKVVLVRMPGHVFGNDELMTKLLNV	2	0	1	1	4
ELVAHSERESTSETYQVGTQRWIQLRKGTKIGYRGQPYERFISSLVQVIIKGRV	2	0	1	1	4
FHPGDSKKKQDADDTHKEFGSICFE	1	0	1	2	4
AAECELGDVYFTLRQTYKWSLRPEYGQRERP	0	0	1	3	4
ERLDPSLHEGREHETYMHP	1	0	1	1	3
CEIDGDRYKEMFDRMIQGGW	1	0	1	1	3
RIDVKVDDEDGRHNLIKI	1	0	1	1	3
EFTTDAKWMKWAIDDKMDIQP	1	0	0	2	3
GGPATDDGR	1	0	1	1	3
LSLEQKQSAVFEYMAQQDDFPALTDYTKEKTVCP	1	0	0	2	3
SSYERLDPSLHEGREHETYMHP	1	0	1	1	3
NDVFRRYALEMKEFSQ	1	1	0	1	3
MGITRHRICDKSILKYKCKVVLVRMPG	1	0	1	1	3
RIDVKVDDEDGRHNLIKI	1	0	1	1	3
EFTTDAKWMKWAIDDKMDIQP	1	0	0	2	3
GGPATDDGR	1	0	1	1	3
LSLEQKQSAVFEYMAQQDDFPALTDYTKEKTVCP	1	0	0	2	3
SSYERLDPSLHEGREHETYMHP	1	0	1	1	3
NDVFRRYALEMKEFSQ	1	1	0	1	3
MGITRHRICDKSILKYKCKVVLVRMPG	1	0	1	1	3
TYMHPAINDVFRRYALEMKE	1	1	0	1	3
EYGQRERPLEDNKYVFSRLN	1	1	0	1	3
GGPATDDGRFYALIAI	1	0	1	1	3
NFIRFHPGDSKKKQDA	0	1	1	1	3
AIAATDTQQGRVWRTN	1	0	1	1	3
DFEKDAYLGSRSELVF	1	0	1	1	3
TYKWSLRPEYGQRERP	1	0	1	1	3
HEGREHETYMHPAIND	1	0	1	1	3
YGQRERPLEDNKYVFS	1	1	0	1	3
KVHSMGITRHRICDKS	1	0	1	1	3
KGVEFTTDAKWMKWAI	1	1	0	1	3
DEWKNAAYDRTKIRAL	1	0	1	1	3
DVFRRYALEMKEFSQL	1	1	0	1	3
DVYFTLRQTYKWSLRP	1	0	1	1	3
AELNRIKDEWKNAAYD	1	0	1	1	3
YDKRKSTKSAKGVEFTTD	1	0	1	0	2
SERDIPYSLLNHYPLAIRIDVKVDDEDGRHN	1	0	1	0	2
YRPKETTHDDGYICVSQKDDDEL	0	0	1	1	2
LGSRSEL	0	0	1	1	2
GDDKLEPQ	1	0	1	0	2
EALNYRPKRNDGV	1	0	0	1	2
LHAYDKRKSTKSAK	1	0	1	0	2
KARSANADTIYYDYYPLENGAKKCNHTN	1	0	0	1	2
RWIQLRKGTKIGYRGQPYERFI	1	0	1	0	2
RFISSLVQVIIKGRV	1	0	1	0	2
STRFQFKLDEKFIRTDQEHVN	1	0	1	0	2
AATDTQQGRVWRTNPYP	1	0	0	1	2
DEIIHWRYEIYRPKETTHDDG	1	0	0	1	2
VSQKDDDELLCEIDGDRYKEMFDRM	1	0	1	0	2
GGWDQERFKLHSI	1	0	0	1	2
TIDFEKDAY	1	0	0	1	2
FPPYYDKWINSP	1	0	0	1	2
ATRKVDDPWNNRA	1	0	0	1	2
RHVMNLRDVKRICD	1	0	0	1	2
HPGDSKKKQDADDTHKEFG	1	0	1	0	2
GDDKLEPQVRSEQIVNKYHYSRRHIS	1	0	1	0	2
RHISGVVSICVDQN	1	0	1	0	2
EALNYRPKRNDGV	1	0	0	1	2
LHAYDKRKSTKSAK	1	0	1	0	2
KARSANADTIYYDYYPLENGAKKCNHTN	1	0	0	1	2
RWIQLRKGTKIGYRGQPYERFI	1	0	1	0	2
RFISSLVQVIIKGRV	1	0	1	0	2
STRFQFKLDEKFIRTDQEHVN	1	0	1	0	2
AATDTQQGRVWRTNPYP	1	0	0	1	2
DEIIHWRYEIYRPKETTHDDG	1	0	0	1	2
VSQKDDDELLCEIDGDRYKEMFDRM	1	0	1	0	2
GGWDQERFKLHSI	1	0	0	1	2
TIDFEKDAY	1	0	0	1	2
FPPYYDKWINSP	1	0	0	1	2
ATRKVDDPWNNRA	1	0	0	1	2
RHVMNLRDVKRICD	1	0	0	1	2
HPGDSKKKQDADDTHKEFG	1	0	1	0	2
GDDKLEPQVRSEQIVNKYHYSRRHIS	1	0	1	0	2
RHISGVVSICVDQN	1	0	1	0	2
KSAKGVEFTTDAKWMKWAID	0	1	0	1	2
TKISQGEIDVPVITSKLDTL	0	1	0	1	2
FGFKSFLNFIRFHPGDSKKK	0	1	0	1	2
AVHGYIKTSAESLGYVLGPY	0	1	0	1	2
RGEIATRKVDDPWNNR	1	0	0	1	2
RSELVFPPYYDKWINS	1	0	0	1	2
KLSVIEALNYRPKRND	1	0	0	1	2
QDADDTHKEFGSICFE	0	0	1	1	2
GDEIIHWRYEIYRPKE	1	0	0	1	2
AAECELGDVYFTLRQT	0	0	1	1	2
GRVPDEIRDEIAELNR	1	0	0	1	2
ADTIYYDYYPLENGAK	1	0	0	1	2
ESTSETYQVGTQRWIQ	0	0	1	1	2
QGEIDVPVITSKLDTL	0	1	0	1	2
HVMNLRDVKRICDLNV	1	0	0	1	2
DRYKEMFDRMIQGGWD	0	0	1	1	2
KWAIDDKMDIQPLKVT	1	0	0	1	2
DFPALTDYTKEKTVCP	1	0	0	1	2
GYIKTSAESLGYVLGP	0	1	0	1	2
EQKQSAVFEYMAQQDD	1	0	0	1	2
VKVDDEDGRHNLIKIP	1	0	0	1	2
RMIQGGWDQERFKLHS	1	0	0	1	2
YRPKETTHDDGYICVS	0	0	1	1	2
EEFVIPVFSERDIPYSLLNHYPL	1	0	0	0	1
TLDNHYSVN	1	0	0	0	1
ALKSTHELVAHSERESTSET	1	0	0	0	1
SAIGRKMSDVQEEPK	1	0	0	0	1
ESLGYVLGPYYDLRLQLFG	1	0	0	0	1
DYIFEKHVQLRNAKEARRIIY	1	0	0	0	1
HRLDILRE	1	0	0	0	1
NVINFFPLLFLIQD	1	0	0	0	1
ILFGEVVRLIPIEVG	1	0	0	0	1
FEYYTTTKISQGE	1	0	0	0	1
PVAHPKKSI	1	0	0	0	1
EEFVIPVFSERDIPYSLLNHYPL	1	0	0	0	1
TLDNHYSVN	1	0	0	0	1
ALKSTHELVAHSERESTSET	1	0	0	0	1
SAIGRKMSDVQEEPK	1	0	0	0	1
ESLGYVLGPYYDLRLQLFG	1	0	0	0	1
DYIFEKHVQLRNAKEARRIIY	1	0	0	0	1
HRLDILRE	1	0	0	0	1
NVINFFPLLFLIQD	1	0	0	0	1
ILFGEVVRLIPIEVG	1	0	0	0	1
FEYYTTTKISQGE	1	0	0	0	1
PVAHPKKSI	1	0	0	0	1
IKIPESDMIDVPKLSVIEAL	0	1	0	0	1
TEMFHILQGAAYALKSTHEL	0	1	0	0	1
NAKEARRIIYLIQNTSGVHR	0	1	0	0	1
QIVNKYHYSRRHISGVVSIC	0	1	0	0	1
PHSGGTFYTFRKVALI	0	0	0	1	1
VQVIIKGRVPDEIRDE	0	0	0	1	1
YDKWINSPMFNAKLKI	0	0	0	1	1
SDVQEEPKDEMALSTR	0	0	0	1	1
GRVWRTNPYPCLRGAL	0	0	0	1	1
DYTKEKTVCPHSGGTF	0	0	0	1	1
EVVRLIPIEVGAYANR	0	0	0	1	1
LFLIQDNISYWHRQWS	0	0	0	1	1

## Sheet: C
BTV serotype 11
All_epitopes	Bcepred	SVMtrip	Elipro	ABCpred	Score
TKFQFKLDDKFKKTDSEHINIFNVRAPATHEGRFYALIAIAATDTQRGRI	3	0	1	2	6
ELITNSERNSTEETYAPGVHNQIRLVRGTRIGYKGEAYSRFVSSLVQVRIQGRTPP	2	1	1	2	6
AAECELGDVYHTLRQVYKWSLRQDYGRTEVPLENN	1	1	1	2	5
AYDDRKAIKSARGVEFMTN	1	1	1	1	4
RHVSGIVSICVGQDNQLKVYSSGIVRHRVCEKFILKYKCKVVLVKMPGYVFGNDELMTKLLNV	2	1	1	0	4
FHPGDAKKRQKADDTHKEFGSISFN	1	0	1	2	4
RQDYGRTE	1	1	1	1	4
VYHTLRQVYKWSLRQDYGRT	1	1	1	1	4
RQVYKWSLRQDYGRTE	1	1	1	1	4
MEEFVIPVYSETDIPYSLLSHYPLAIRTDVKIADTDEG	0	1	1	1	3
GPAETTYDNGYMCKTEREDEEL	1	0	1	1	3
TLRAYDDRKAIKSAR	1	0	1	1	3
RAPATHEGRFY	1	0	1	1	3
AATDTQRGR	1	0	1	1	3
HPGDAKKRQKADDTHKEFGSI	1	0	1	1	3
GDDKLEPHVRSEQVVSKYYFSRRH	1	1	0	1	3
SGIVRHRVCEKF	1	1	1	0	3
YDDRKAIKSARGVEFMTNAK	0	1	1	1	3
RSEQVVSKYYFSRRHVSGIV	1	1	0	1	3
QLKVYSSGIVRHRVCEKFIL	1	1	1	0	3
DVVKIPESDMIDVPRVDIVE	0	1	0	2	3
IGYKGEAYSRFVSSLVQVRI	0	1	1	1	3
LLSHYPLAIRTDVKIADTDE	0	1	1	1	3
AIAATDTQRGRIWRTN	1	0	1	1	3
QKADDTHKEFGSISFN	1	0	1	1	3
NFTRFHPGDAKKRQKA	0	1	1	1	3
SHYPLAIRTDVKIADT	0	1	1	1	3
GYKGEAYSRFVSSLVQ	0	1	1	1	3
NVRAPATHEGRFYALI	1	0	1	1	3
AIKSARGVEFMTNAKW	0	1	1	1	3
CKISEEKYKTMLDRMIQGGW	1	0	1	0	2
EIATRKSADPWNKRV	1	0	0	1	2
KIADTDEGHDVVK	1	0	0	1	2
TNAKWMKWAIDDRMDIQP	1	0	0	1	2
PLESKVKKCNHAN	1	0	0	1	2
ELITNSERNSTE	1	0	1	0	2
RLVRGTRIGYKGEAYSR	1	0	1	0	2
GGWDQERFKLYSTDPN	1	0	0	1	2
FKLDDKFKKTDSEHI	1	0	1	0	2
GYMCKTERED	1	0	1	0	2
KISEEKYKTM	1	0	1	0	2
KASTESPEY	1	0	0	1	2
ERHDQLRDAKEARR	1	0	0	1	2
PVAHPKKCIV	1	0	0	1	2
GQDNQLKVYS	1	0	1	0	2
FGIKSFFNFTRFHPGDAKKR	0	1	0	1	2
HGEIATRKSADPWNKR	1	0	0	1	2
TEETYAPGVHNQIRLV	0	0	1	1	2
DGPAETTYDNGYMCKT	0	0	1	1	2
SDMIDVPRVDIVEALA	0	1	0	1	2
DITLRAYDDRKAIKSA	1	0	0	1	2
FGYIKASTESPEYALG	1	0	0	1	2
IQGGWDQERFKLYSTD	1	0	0	1	2
DVKIADTDEGHDVVKI	1	0	0	1	2
GHDVVKIPESDMIDVP	0	1	0	1	2
DSIVYTLPVAHPKKCI	1	0	0	1	2
KWAIDDRMDIQPLKVA	1	0	0	1	2
VSKYYFSRRHVSGIVS	0	1	0	1	2
IIVGDDKLEPHVRSEQ	1	0	0	1	2
YIFERHDQLRDAKEAR	1	0	0	1	2
AAECELGDVYHTLRQV	0	0	1	1	2
YFPLESKVKKCNHANL	1	0	0	1	2
VDDIARLNVIRTEWINAQFDSTKIRALELCKI	0	0	1	0	1
TIDFEKDAHLN	1	0	0	0	1
RKMLNTHEEPKDEMDLS	1	0	0	0	1
DALSSKQNQSAV	1	0	0	0	1
QYLSQQEDFPT	1	0	0	0	1
YQKRILEMRD	1	0	0	0	1
DLHEGMEDY	1	0	0	0	1
QNLDEPQRLEM	1	0	0	0	1
FFRHFLKLKD	1	0	0	0	1
WAVPMILYDDVIRLIPVEVG	0	1	0	0	1
SLTNTEMFHMLQGAAYSLKS	0	1	0	0	1
FDQWIYSPMFNARLRI	0	0	0	1	1
PHSGGALYTFRRVALM	0	0	0	1	1
EGMEDYTYTHPSIGGA	0	0	0	1	1
YGRTEVPLENNKYVFS	0	0	0	1	1
RVDIVEALAAKPMRND	0	0	0	1	1
GRTPPEIVDDIARLNV	0	0	0	1	1
ADTIYYDYFPLESKVK	0	0	0	1	1
AQGGVHTPVVTTKLDT	0	0	0	1	1
KVAIDHYNAVNHQLFN	0	0	0	1	1
YWHRQWAVPMILYDDV	0	0	0	1	1
GRIWRTNPYPCLRGAL	0	0	0	1	1
VVHWMYEVDGPAETTY	0	0	0	1	1
DVIRLIPVEVGAYANR	0	0	0	1	1
ADPWNKRVVFGYIKAS	0	0	0	1	1
RSEFVLPSYFDQWIYS	0	0	0	1	1
KKCIVLIIVGDDKLEP	0	0	0	1	1
LVQDNISYWHRQWAVP	0	0	0	1	1
EEPKDEMDLSTKFQFK	0	0	0	1	1
LQGAAYSLKSNYELIT	0	0	0	1	1

## Sheet: D
BTV serotype 17
All_epitopes	Bcepred	SVMtrip	Elipro	ABCpred	Score
EMDLSTRFQFKLDEKFNRADSEHVNIFGVRGPATDEGRFYALIAIAATDTQKGRVW	4	0	1	3	8
MEEFVIPVYSEDEIPYALLSRYPLAIQTNVKIEDVEGKH	3	0	1	1	5
AAECELGDVYSTLRRVYRWSLRPEYGQHERQ	1	0	1	2	4
EDVEGKHN	2	0	1	1	4
EDYKKRCNHTN	2	0	1	1	4
EYGQHERQ	1	0	1	2	4
AIAATDTQKGRVWRTN	2	0	1	1	4
YFPLEDYKKRCNHTNL	2	0	1	1	4
ELVAYSERGSLEETYVVGQPKWIHLTRGTRIGNSGLSYERFISSMVQVSVNGK	1	0	1	1	3
GDDKLEPH	1	0	1	1	3
EDYKKRC	1	0	1	1	3
VKIEDVEGKHN	2	0	1	0	3
KRCNHTN	2	0	0	1	3
RGPATDEGR	1	0	1	1	3
AATDTQK	1	0	1	1	3
QKGRVWR	1	0	1	1	3
EVKASAETTYDSGYMCRHEA	0	1	0	2	3
GVRGPATDEGRFYALI	1	0	1	1	3
TYDSGYMCRHEAEEDE	1	1	0	1	3
YGQHERQLENNKYVFN	2	0	0	1	3
NFTRFHPGELKKKQIA	1	1	0	1	3
RRVYRWSLRPEYGQHE	1	0	1	1	3
EKLSPDLHEGMEHQRYVH	0	0	1	1	2
PVYSE	1	0	1	0	2
YKPARNDG	1	0	0	1	2
RAYDDRKSTKSAR	1	1	0	0	2
KWAIDDRMDIQ	1	0	0	1	2
AYSERGSLEET	1	0	1	0	2
ATYDRGR	1	0	0	1	2
NTHEEPKDEMD	1	0	0	1	2
NRADSEH	1	0	1	0	2
QHERQLENNKY	1	0	0	1	2
CRHEAEEDEL	1	0	0	1	2
WDQERFKL	1	0	0	1	2
DFEKDAY	1	0	0	1	2
KGEIGTSKKDDPWNN	1	0	0	1	2
HPSTGGTYQK	1	0	0	1	2
FHPGELKKKQIAED	1	0	0	1	2
VGDDKLEPHTRSEQ	1	0	1	0	2
RYNYSRKH	1	0	0	1	2
KHRVCDK	1	0	0	1	2
KRVLEMK	1	0	0	1	2
YDDRKSTKSARGIEFMTNAR	1	1	0	0	2
GFKSFMNFTRFHPGELKKKQ	0	1	0	1	2
QYLSQLDDFPALTQLTGDAV	0	1	0	1	2
KISQGNVHTPVMTTKMDVLR	0	1	0	1	2
KGEIGTSKKDDPWNNR	1	0	0	1	2
GGTYQKRVLEMKDPCQ	1	0	0	1	2
EAMNYKPARNDGIVVP	1	0	0	1	2
DFEKDAYLNSRSELVL	1	0	0	1	2
EVKASAETTYDSGYMC	0	1	0	1	2
MIQGGWDQERFKLHNI	1	0	0	1	2
HQRYVHPSTGGTYQKR	1	0	0	1	2
DVYSTLRRVYRWSLRP	0	0	1	1	2
NTKISQGNVHTPVMTT	0	1	0	1	2
DFPALTQLTGDAVCPH	0	1	0	1	2
TATYDRGRIRALELCN	1	0	0	1	2
KWAIDDRMDIQPLKVT	1	0	0	1	2
TSGIVKHRVCDKFILK	1	0	0	1	2
PHTRSEQIVSRYNYSR	1	0	0	1	2
KDEMDLSTRFQFKLDE	0	0	1	1	2
GQPKWIHLTRGTRIGN	0	0	1	1	2
EDEIPYALLSRYPLAI	0	0	1	1	2
KKCIVLIIVGDDKLEP	0	0	1	1	2
TIGRKMLNTHEEPKDE	1	0	0	1	2
DVEGKHNVVKIPESDM	1	0	0	1	2
SPDLHEGMEHQRYVHP	0	0	1	1	2
CKINEDKYKEMLDRM	1	0	0	0	1
IFEKREQLRDTKEARY	1	0	0	0	1
VKIPESDMIDIPKLTIVEAM	0	1	0	0	1
WSIPMVLFDDTIKLIPVEVG	0	1	0	0	1
EARYIVYLIQSLTGTQRLSV	0	1	0	0	1
GRIRALELCNILSTIGRKML	0	1	0	0	1
NCVVKANAANADTIYYDYFP	0	1	0	0	1
PHSGGALYTFRKVALF	0	0	0	1	1
FDKWISSPMFNARLRI	0	0	0	1	1
ADTIYYDYFPLEDYKK	0	0	0	1	1
RSELVLPDYFDKWISS	0	0	0	1	1
DQIIHWRYEVKASAET	0	0	0	1	1
PCPAPCPVIRTERCAP	0	0	0	1	1
WRTNPYPCLRGALVAA	0	0	0	1	1
YWHRQWSIPMVLFDDT	0	0	0	1	1
KVTLDHYCSVNHQLFN	0	0	0	1	1
RKHICGIVSVTIGQNS	0	0	0	1	1
SVVYTLPVAHPKKCIV	0	0	0	1	1
APSIDPRTEINVPSLE	0	0	0	1	1
DKYKEMLDRMIQGGWD	0	0	0	1	1
LETNGEVIRSXGNVPP	0	0	0	1	1
QIAEDIHKEFGVVAFE	0	0	0	1	1
ARGIEFMTNARWMKWA	0	0	0	1	1

## Sheet: E
BTV serotype 20
All_epitopes	Bcepred	SVMtrip	Elipro	ABCpred	Score
EMDLSTRFQFKLDDKFNTADSEYIVISRVGGAATNEGRFYALIAIAATDTQRGRV	2	0	1	4	7
AAECELGDVYYSLRHTYQWSLRPEYDQRERSLENN	1	0	1	3	5
VSEVVRLNEIRTEWINAGFDRSRIRALELCNI	2	1	1	0	4
ELIANSERESLEESYPIGSQKWVHLTRGTKIGNSGVPYERFISSMVQVVVKGK	2	0	1	1	4
FHPGDSRKKQIADDVHKEFGTICYE	2	0	1	1	4
THYVKDDAI	1	1	1	1	4
KWAIDDRMDIQP	1	1	0	2	4
EKLSPELHEGLEHQTYTH	1	0	1	1	3
TKPMDTTFDDGYMCVSHEIDGELLCRIDDDRYKEMLERMIQGGW	1	1	1	0	3
HLTRGTK	1	0	1	1	3
FDRSRIRALEL	1	1	1	0	3
MMDTQEEPKDEMDLSTRFQFKLDDKFNTADSEY	1	0	0	2	3
SEYIVISRVG	1	0	1	1	3
TNEGRFY	1	0	1	1	3
RPEYDQRERSLENNK	1	0	1	1	3
SHEIDGELLCRIDDDRYKEMLERMI	1	1	1	0	3
AYISQRDDFQTLTHYVKDDA	1	1	1	0	3
YEKLSPELHEGLEHQTYTH	1	0	1	1	3
TRFHPGDSRKK	1	0	1	1	3
GDDKLEPQIRAEQVLSKYYYSRKHV	1	1	0	1	3
DGMDYRKYVVDMKDLSQLIC	1	1	0	1	3
GELLCRIDDDRYKEMLERMI	1	1	1	0	3
GIKFMTNAGWMKWAIDDRMD	1	1	0	1	3
EIRTEWINAGFDRSRIRALE	1	1	1	0	3
QRDDFQTLTHYVKDDAICPH	1	1	1	0	3
NFTRFHPGDSRKKQIA	1	0	1	1	3
AIAATDTQRGRVWRTN	1	0	1	1	3
RVGGAATNEGRFYALI	1	0	1	1	3
SEYIVISRVGGAATNE	1	0	1	1	3
SQKWVHLTRGTKIGNS	1	0	1	1	3
LRPEYDQRERSLENNK	1	0	1	1	3
SPELHEGLEHQTYTHP	1	0	1	1	3
SGIVRHRLCEKSILKY	1	1	0	1	3
KDEMDLSTRFQFKLDD	1	0	1	1	3
TNAGWMKWAIDDRMDI	1	1	0	1	3
SALNYKPVRNDG	1	0	0	1	2
KVKLDQHYSIDYQLFNCVVK	1	0	0	1	2
FPIENKTKKCNHTN	1	0	0	1	2
IANSERESLEESYPIGSQK	1	0	1	0	2
EVVRLNEIRTEWI	1	0	1	0	2
AATDTQRGRVWRTNPYPC	1	0	0	1	2
WRYDLTKPMDTTF	1	0	0	1	2
WDQERFKLHSI	1	0	0	1	2
TIDFEKDAYLNSRSE	1	0	0	1	2
MPDYFDKWINSP	1	0	0	1	2
GEIASRKTDDPWNNRV	1	0	0	1	2
GRYYDVRLQ	1	0	0	1	2
DGMDYRKYVVDMKDLS	1	1	0	0	2
QIADDVHKEFGTI	1	0	1	0	2
PVAHPRKCIV	1	0	0	1	2
SGIVRHRLCEKSILKYKCKTI	1	0	0	1	2
IRAEQVLSKYYYSRKHVLGV	1	1	0	0	2
GKLKVYSSGIVRHRLCEKSI	0	1	0	1	2
HGEIASRKTDDPWNNR	1	0	0	1	2
RSELVMPDYFDKWINS	1	0	0	1	2
HWRYDLTKPMDTTFDD	1	0	0	1	2
SALNYKPVRNDGIVVP	1	0	0	1	2
YFPIENKTKKCNHTNL	1	0	0	1	2
HYVKDDAICPHAGGSI	0	0	1	1	2
KWAIDDRMDIQPLKVK	1	0	0	1	2
IVVGDDKLEPQIRAEQ	1	0	0	1	2
DFEKDAYLNSRSELVM	1	0	0	1	2
KYVVDMKDLSQLICFV	0	1	0	1	2
RHTYQWSLRPEYDQRE	0	0	1	1	2
DSIVYTLPVAHPRKCI	1	0	0	1	2
SLDYMLGRYYDVRLQF	1	0	0	1	2
AAECELGDVYYSLRHT	0	0	1	1	2
HYSIDYQLFNCVVKAK	1	0	0	1	2
RMIQGGWDQERFKLHS	1	0	0	1	2
RKMMDTQEEPKDEMDL	1	0	0	1	2
DVKIPDVE	1	0	0	0	1
TLKAYDDRKSTKDAQGIK	1	0	0	0	1
VKAKTANADTMYYDY	1	0	0	0	1
LELCNILSTI	1	0	0	0	1
DKVIHWRY	1	0	0	0	1
DTLSQGQRQSS	1	0	0	0	1
DYIFEKRAQLRDPKEARRIL	1	0	0	0	1
VQNNVG	1	0	0	0	1
NRLLKLREIHFIY	1	0	0	0	1
AKIPESDMIDVPKLDIVSAL	0	1	0	0	1
WAIPMVLFDETIKLIPVEVG	0	1	0	0	1
SSMVQVVVKGKVPVEIVSEV	0	1	0	0	1
FGTICYEYYMNTRMSQ	0	0	0	1	1
LGVISISVSQDGKLKV	0	0	0	1	1
PHAGGSIYTFRKTALM	0	0	0	1	1
YTHPSDGMDYRKYVVD	0	0	0	1	1
GRVWRTNPYPCLRGAL	0	0	0	1	1
GKVPVEIVSEVVRLNE	0	0	0	1	1
QRLGVLSSAFPNLANR	0	0	0	1	1
FDKWINSPMFNARLRL	0	0	0	1	1
DDPWNNRVVFGYIKTT	0	0	0	1	1
CKTILIRMPGHVFGND	0	0	0	1	1
VEVGAYANRFGFKSFF	0	0	0	1	1
RKCIVLIVVGDDKLEP	0	0	0	1	1
NISYWHRQWAIPMVLF	0	0	0	1	1
ADTMYYDYFPIENKTK	0	0	0	1	1

## Sheet: F
BTV serotype 24
All_epitopes	Bcepred	SVMtrip	Elipro	ABCpred	Score
EMDLSTRFQFKLDEKFTKTDSEHINIFRAGGPATDDGRFYALIAIAATDTQKGR	1	1	1	3	6
ELKAHAERENTGESYPIGERLLQIPRGTKIGSRGEPYNKFVAGLVKVTIKGKV	2	1	1	2	6
FHPGDSKKKQNADDTHKEFGLICFE	1	0	1	2	4
AAECELGDVYFTLRQVYSWSLRPEYGQKEKPLEVN	1	0	1	2	4
YPPVETTYDDGYLCGSDKEDDEL	1	0	1	2	4
GEEMNQLNRIKEEWKSASHDRSRIRALELCKI	1	0	1	1	3
RRHIAGVVSICISQDGGLKAYSTGIVKHRICEKSILKYKCKVVLVRMPGYVFGNDELMTKLLNV	1	0	1	1	3
ESKMKKC	1	0	1	1	3
TLRAYDDRKATKNAKGVE	1	0	1	1	3
AATDTQKGRVWRMNPYP	1	0	0	2	3
RPEYGQKEKPLEVNK	1	0	1	1	3
GYLCGSDKED	1	0	1	1	3
RYYYSRRHIAGV	1	1	0	1	3
EQAISRYYYSRRHIAGVVSI	1	1	0	1	3
DEMDLSTRFQFKLDEKFTKT	0	1	1	1	3
NFTRFHPGDSKKKQNA	0	1	1	1	3
ISRYYYSRRHIAGVVS	1	1	0	1	3
GYLCGSDKEDDELLCE	1	0	1	1	3
LIAIAATDTQKGRVWR	1	0	1	1	3
KDEMDLSTRFQFKLDE	0	1	1	1	3
DRSRIRALELCKILST	0	1	1	1	3
AYDDRKATKNAKGVEFMTN	1	0	1	0	2
VTLDDHYSVN	0	0	1	1	2
CEVDEEKYKKMFENMIEGGW	1	0	1	0	2
YLNSRSEL	0	0	1	1	2
HFFERHEQL	1	0	1	0	2
KWAIDDRMDIQ	1	0	0	1	2
PLESKMKKCNHTN	1	0	1	0	2
KSTYELKAHAERENTGES	1	0	1	0	2
PRGTKIGSRG	1	0	1	0	2
EEMNQLNRIKEEWKSASHDRSRIRA	1	0	1	0	2
RKMLDAKEEPKDEMD	1	0	0	1	2
QFKLDEKFTKTDSEHINIFR	1	0	1	0	2
EVDEEKYKKMFEN	1	0	1	0	2
GGWDQERFKLHS	1	0	0	1	2
IATRRANDPWNNRA	1	0	0	1	2
VFEHLNKQDD	1	0	0	1	2
FDHFFERHEQLRDVAEARRLVY	1	0	1	0	2
HPGDSKKKQNADDTHKEFG	1	0	1	0	2
KHRICEKSILKYK	1	0	1	0	2
DMLRSLTTMEMYHILQGAAY	0	1	0	1	2
SQGGVDISVVTTKMDTLKVH	0	1	0	1	2
NKFVAGLVKVTIKGKVPAEI	0	1	1	0	2
RSRIRALELCKILSTIGRKM	0	1	0	1	2
FGMKSFFNFTRFHPGDSKKK	0	1	0	1	2
HGEIATRRANDPWNNR	1	0	0	1	2
DITLRAYDDRKATKNA	1	0	0	1	2
VYSWSLRPEYGQKEKP	0	0	1	1	2
GGPATDDGRFYALIAI	0	0	1	1	2
GSRGEPYNKFVAGLVK	0	0	1	1	2
DFEKDAYLNSRSELVF	0	0	1	1	2
TVYYDYYPLESKMKKC	0	0	1	1	2
VVSICISQDGGLKAYS	0	0	1	1	2
YPPVETTYDDGYLCGS	0	0	1	1	2
KVTLDDHYSVNHQLFN	0	0	1	1	2
YGQKEKPLEVNKYVFN	1	0	0	1	2
EQRQSAVFEHLNKQDD	1	0	0	1	2
TDTQKGRVWRMNPYPC	1	0	0	1	2
KWAIDDRMDIQPLKVT	1	0	0	1	2
MIEGGWDQERFKLHSI	1	0	0	1	2
QNADDTHKEFGLICFE	0	0	1	1	2
AAECELGDVYFTLRQV	0	0	1	1	2
RKMLDAKEEPKDEMDL	1	0	0	1	2
SYPIGERLLQIPRGTK	0	0	1	1	2
KTKISQGGVDISVVTT	0	1	0	1	2
TTMEMYHILQGAAYGL	0	1	0	1	2
MEEFVIPVYSENEIPYTLLNRYLLAIRTDVKINDVEKK	0	0	1	0	1
EKLTPDLHEGLEHQTYTHPKINEY	0	0	1	0	1
KINDVEKKHNVIK	1	0	0	0	1
IQKSDGPERLD	1	0	0	0	1
FEYYTKTKISQG	1	0	0	0	1
VIKIPDSDMIDIPKISIVDA	0	1	0	0	1
AKGVEFMTNAKWMKWAIDDR	0	1	0	0	1
VLDMKDFSQLICFVFDHFFE	0	1	0	0	1
KISIVDALSYRPTRND	0	0	0	1	1
PHSGGAFYTFRRVALE	0	0	0	1	1
RSELVFPEYFDKWINS	0	0	0	1	1
HGYIRTSTESLGYALG	0	0	0	1	1
WRMNPYPCLRGAIIAA	0	0	0	1	1
FDKWINSPMFNAKLRL	0	0	0	1	1
HWRYELYPPVETTYDD	0	0	0	1	1
LTVGDQIVHWRYELYP	0	0	0	1	1
VVLIVIGDDNVDMQIR	0	0	0	1	1
YWHRQWSVPVILYGDI	0	0	0	1	1
LFLIQDNISYWHRQWS	0	0	0	1	1

## Sheet: G
Consensus sequence
All_epitopes	Bcepred	SVMtrip	Elipro	ABCpred	Score
TRFQFKLDEKFNKTDSEHINIFRVGGPATDEGRFYALIAIAATDTQKGRV	2	0	1	2	5
ELIANSERESLEESYPIGSEKWIHLTRGTKIGNSGEPYERFISSLVQVVIKGKVPD	2	0	1	2	5
TAPAETTYDDGYMCVSEEEDDELLCKIDEDKYKEMLDRMIQGGW	1	1	1	2	5
FHPGDSKKKQDADDTHKEFGSICFE	1	0	1	2	4
AAECELGDVYFTLRQVYKWSLRPEYGQRERPLENN	1	0	1	2	4
GDDKLEPQ	1	0	1	1	3
NYKPTRNDG	1	1	0	1	3
TLDHHYSV	1	1	0	1	3
KGKVPDEIRDE	1	0	0	2	3
AATDTQK	1	0	1	1	3
PEYGQRERPLENNK	1	0	1	1	3
GDDKLEP	1	0	1	1	3
SKYYYSRRHI	1	1	0	1	3
VRSEQVVSKYYYSRRHICGV	1	1	0	1	3
LDHHYSVNHQLFNCIVKAKS	1	1	0	1	3
NFTRFHPGDSKKKQDA	0	1	1	1	3
AIAATDTQKGRVWRTN	1	0	1	1	3
VSKYYYSRRHICGVVS	1	1	0	1	3
KVTLDHHYSVNHQLFN	1	1	0	1	3
KKCIVLIIVGDDKLEP	1	0	1	1	3
AYDDRKSTKSARGVEFMTN	1	0	1	0	2
RAYDDRKSTKSARG	1	0	1	0	2
ANSERESLEES	1	0	1	0	2
NSGEPYER	1	0	1	0	2
DTHEEPKDEMD	1	0	0	1	2
DEKFNKTDSEH	1	0	1	0	2
CVSEEEDDELLCKIDEDKYKE	1	0	1	0	2
WDQERFKL	1	0	0	1	2
EIATRKTDDPW	1	0	0	1	2
QKRVLDMKD	1	0	0	1	2
HPGDSKKKQDADDTH	1	0	1	0	2
GFKSFFNFTRFHPGDSKKKQ	0	1	0	1	2
DELLCKIDEDKYKEMLDRMI	0	1	1	0	2
KPTRNDGIVVPRLLDITLRA	1	1	0	0	2
HGEIATRKTDDPWNNR	1	0	0	1	2
EALNYKPTRNDGIVVP	1	0	0	1	2
RVGGPATDEGRFYALI	0	0	1	1	2
SEKWIHLTRGTKIGNS	0	0	1	1	2
QDADDTHKEFGSICFE	0	0	1	1	2
YGQRERPLENNKYVFS	1	0	0	1	2
MIQGGWDQERFKLHNI	1	0	0	1	2
GGTYQKRVLDMKDFSQ	1	0	0	1	2
TAPAETTYDDGYMCVS	0	0	1	1	2
GKVPDEIRDEIAQLNR	1	0	0	1	2
VQVVIKGKVPDEIRDE	1	0	0	1	2
RKMLDTHEEPKDEMDL	1	0	0	1	2
DKYKEMLDRMIQGGWD	0	0	1	1	2
AAECELGDVYFTLRQV	0	0	1	1	2
VYKWSLRPEYGQRERP	0	0	1	1	2
RESLEESYPIGSEKWI	0	0	1	1	2
ADVDGKHN	1	0	0	0	1
PLEDKAKKCNHTN	1	0	0	0	1
DRTRIRA	1	0	0	0	1
LSLKQRQS	1	0	0	0	1
TDYAKDDA	1	0	0	0	1
FEKHEQLRDAKEARR	1	0	0	0	1
QRLDVLRR	1	0	0	0	1
RRLLKLKDVK	1	0	0	0	1
RHRICEKSILKYK	1	0	0	0	1
AKIPESDMIDVPKLDIVEAL	0	1	0	0	1
ARGVEFMTNAKWMKWAIDDR	0	1	0	0	1
WSIPMILFDDTIRLIPVEVG	0	1	0	0	1
GQLKVYSSGIVRHRICEKSI	0	1	0	0	1
SLTTMEMFHILQGAAYSLKS	0	1	0	0	1
PHSGGAFYTFRKVALM	0	0	0	1	1
RSELVFPDYFDKWINS	0	0	0	1	1
FDKWINSPMFNARLRI	0	0	0	1	1
DFEKDAYLNSRSELVF	0	0	0	1	1
ADTIYYDYFPLEDKAK	0	0	0	1	1
VVSICVGQDGQLKVYS	0	0	0	1	1
DQIIHWRYEITAPAET	0	0	0	1	1
DDPWNNRAVFGYIKTS	0	0	0	1	1
GRVWRTNPYPCLRGAL	0	0	0	1	1
KWAIDDRMDIQPLKVT	0	0	0	1	1
YWHRQWSIPMILFDDT	0	0	0	1	1
KDEMDLSTRFQFKLDE	0	0	0	1	1
DSIVYTLPVAHPKKCI	0	0	0	1	1
ARLRITHGEIATRKTD	0	0	0	1	1
VEVGAYANRFGFKSFF	0	0	0	1	1
SLDYALGPYYDLRLQF	0	0	0	1	1
ALLNRYPLAIRTDVKI	0	0	0	1	1
