# Supplementary material for: In Silico Development of a Multi-Epitope Subunit Vaccine against Bluetongue Virus in Ovis aries Using Immunoinformatics
Source: Pathogens. 2024 Oct 29;13(11):944. doi: 10.3390/pathogens13110944 (PMC11597718; doi:10.3390/pathogens13110944)
Supplement: Supplementary file 1 [file pathogens-13-00944-s001.zip › Supplementary Table S2.xlsx]

## Sheet: A
CTL Serotype 4
BoLA-2:06201	BoLA-T2c	BoLA-T2a	BoLA-2:00802	BoLA-1:00902	BoLA-5:03901	BoLA-3:03501	BoLA-1:04201	BoLA-3:01703
AAYSLKSNY	DIQPLKITL	RTFPNFLMR	AVGDQVIHW	SKLDTLKIH	TTIEAFHVL	KSFYNFIRF	SEQVLSKYY	VGQEGQLQV
RSEQVLSKY	ELGDVYYTL	YTLPVAHPK	QLNRIRTEW	SKYYYSRRH	KSFYNFIRF	IGSEKWVHL	SEKWVHLTR	SGQDDFPTL
GQEGQLQVY	YIKTSIESL	VNVPVVTSK	YTLRHVYRW	GQEGQLQVY	NSPMFNARL	TTIEAFHVL	SELVFPNYF	EGLEHQTYV
ITEPVKTTY	VLQGAAYSL	ESYPIGSEK	LVQDNISYW	RQWSVPMIL	SVINFLPLL	RSLTTIEAF	HEGLEHQTY	TNYLKSEAV
TANADTIYY	TTIEAFHVL	SSMVQVVVR	MTDAKWMKW	IVYTLPVAH	LADSIVYTL	SGQDDFPTL	SECELGDVY	IGSEKWVHL
QTQSAVFTY	ILFDDAVRL	ESLDYTLGK	NISYWHRQW	AAYSLKSNY	KLDTLKIHL	RTRIRALEL	GEARRIIYL	KAYDDRKSV
IPYALINRY	SVINFLPLL	LSLIANYEK	YVFGRVNLF	YRWSLRPEY	SGQDDFPTL	NSPMFNARL	YEKLNPEMH	DGYHNLAKI
FQFKLDEKF	YLIQNSIGL	GGAVYTFRK	AAYSLKSNY	RKQTQSAVF	RSLTTIEAF	IGLQRQEVL	DEMDLSTRF	IGLQRQEVL
SEQVLSKYY	TLKIHLASL	AAYSLKSNY	ITEPVKTTY	SEREIPYAL	SLIANYEKL	TNLELLRSL	YRWSLRPEY	SGLSYNRFI
YVFGRVNLF	IIRGEITQL	VTSKLDTLK	QTQSAVFTY	LKSEAVCPH	YVFGRVNLF	KDMKDFSQL	NRFGFKSFY	RGVGEARRI
MALSLIANY	TQSAVFTYL	ASYDRTRIR		KKQDADDMH	NVPVVTSKL	RQWSVPMIL	RQWSVPMIL	DGIVVPRLL
RTEWINASY	SLIANYEKL	SALNYKPTR		FQFKLDEKF	RTRIRALEL	KLDTLKIHL	EQVLSKYYY
KIGNSGLSY	SIESLDYTL	KSILKYKCK		NRFGFKSFY	TQSAVFTYL	TQSAVFTYL	GQEGQLQVY
RQWSVPMIL	NILTEPNLL	LVFPNYFDK		VQDNISYWH	VVTSKLDTL	LADSIVYTL	SKLDTLKIH
KTANADTIY	YVFGRVNLF	RICEKSILK		RQEVLKRTF	YIKTSIESL	LNPEMHEGL	SEREIPYAL
EQVLSKYYY	LADSIVYTL	FGNDELMTK		EQVLSKYYY	LTEPNLLTI	LSTRFQFKL
RSELVFPNY	DMKDFSQLI	RTNPYPCLR		YEKLNPEMH	RQWSVPMIL	RQEVLKRTF
AATNEGRFY	NVPVVTSKL	GGWDQERFK		VHPSVNTTY	IGSEKWVHL	TNYLKSEAV
SEREIPYAL	NLFDSDLAV			LKITLDEHY	KYYDIRLQL	GNDELMTKL
RQEVLKRTF	TIYYDYFPL			IQNSIGLQR	RMDIQPLKI	IDFEKDAYL
HEGLEHQTY	ELLRSLTTI				YTLRHVYRW	SVINFLPLL
LDYTLGKYY	VVTSKLDTL					VGQEGQLQV
KSFYNFIRF						VDVDGYHNL
IVYTLPVAH
FLVQDNISY

## Sheet: B
CTL Serotype 10
BoLA-2:06201	BoLA-T2c	BoLA-T2a	BoLA-2:00802	BoLA-1:00902	BoLA-5:03901	BoLA-3:03501	BoLA-1:04201	BoLA-3:01703
AINDVFRRY	YIFEKHVQL	SSLVQVIIK	ELNRIKDEW	SKLDTLKLH	YIFEKHVQL	KSFLNFIRF	SELVFPPYY	YALKSTHEL
RSEQIVNKY	DIQPLKVTL	YTLPVAHPK	AIGDEIIHW	YKWSLRSEY	YALKTTHEL	YIFEKHVQL	SERDIPYSL	VAHPKKSIV
SANADTIYY	EIRDEIAEL	FVFDYIFEK	LIQDNISYW	AAYALKTTH	RTDQEHVNI	RTKIRALEL	SEQIVNKYH	NGQLKVHSM
SELVFPPYY	TLKLHIASL	KILSAIGRK	FTLRQTYKW	QKQSAVFEY	KSFLNFIRF	RSLTTTEMF	KEFSQLICF	RGEIATRKV
QKQSAVFEY	ELGDVYFTL	LVFPPYYDK	NISYWHRQW	RQWSIPMIL	NSPMFNAKL	VGTQRWIQL	AECELGDVY	SGVHRLDIL
FQFKLDEKF	QLFGDALSL	KSILKYKCK	AINDVFRRY	AQQDDFPAL	YTFRKVALI	NSPMFNAKL	KEARRIIYL	VGTQRWIQL
YIFEKHVQL	ILFGEVVRL	HSMGITRHR	YVFSRLNLF	AKEARRIIY	YSLLNHYPL	KEARRIIYL	YERLDPSLH	YIFEKHVQL
KTSAESLGY	ILQGAAYAL	ITSKLDTLK	ATRKVDDPW	NKYHYSRRH	VTLDNHYSV	YALKSTHEL	QKQSAVFEY	KGVEFTTDA
YKWSLRPEY	YALKSTHEL	RICDKSILK	YIFEKHVQL	KKQDADDTH	TTTEMFHIL	RTDQEHVNI	HEGREHETY
RSANADTIY	YIKTSAESL	FGNDELMTK	TYQVGTQRW	DQNGQLKVH	RTKIRALEL	RQWSIPMIL	VEFTTDAKW
RQWSIPMIL	NLFDTNLAI	GGTFYTFRK	TTDAKWMKW	YERLDPSLH	LADSLVYTL	TNLDLLRSL	EQIVNKYHY
EQIVNKYHY	NVINFFPLL	INSPMFNAK	VEFTTDAKW	LVYTLPVAH	RSLTTTEMF	YTFRKVALI	LEMKEFSQL
FLIQDNISY	EMKEFSQLI	RTNPYPCLR		VHSMGITRH	ILFGEVVRL	LSTRFQFKL	SKLDTLKLH
AAYALKSTH	YVLGPYYDL	GGWDQERFK		SELVFPPYY	RQWSIPMIL	LADSLVYTL	YKWSLRSEY
VALIILSSY	TTTEMFHIL	SVIEALNYR		TKSAKGVEF	YVFSRLNLF	GNDELMTKL	DEMALSTRF
YVFSRLNLF	TIYYDYYPL	HIASLCAGL		SERDIPYSL	AQQDDFPAL	IDFEKDAYL	RQWSIPMIL
ICDKSILKY	SILTEPNLL			YIFEKHVQL	LTEPNLLTI	LGPYYDLRL	RETFPNFLR
AECELGDVY	AQQDDFPAL			ETFPNFLRH	KQSAVFEYM	TTTEMFHIL	LEQKQSAVF
ETFPNFLRH	FISSLVQVI			FQFKLDEKF		AQQDDFPAL	AQQDDFPAL
AQQDDFPAL	LADSLVYTL			AINDVFRRY		IQLRKGTKI	RERPLEDNK
KSFLNFIRF	VITSKLDTL			FHILQGAAY		RGQPYERFI	HELVAHSER
IPYSLLNHY	DVPVITSKL			IQDNISYWH		AHPKKSIVL
SERDIPYSL	HIASLCAGL			EQIVNKYHY		KQSAVFEYM
	YVFSRLNLF			LKVTLDNHY		VTLDNHYSV
				KQSAVFEYM		RHISGVVSI
						SERDIPYSL

## Sheet: C
CTL Serotype 11
BoLA-2:06201	BoLA-T2c	BoLA-T2a	BoLA-2:00802	BoLA-1:00902	BoLA-5:03901	BoLA-3:03501	BoLA-1:04201	BoLA-3:01703
AAYSLKSNY	ELGDVYHTL	YTLPVAHPK	HTLRQVYKW	SKYYFSRRH	HTPVVTTKL	KSFFNFTRF	SEQVVSKYY	VGQDNQLKV
RSEQVVSKY	MLQGAAYSL	RVCEKFILK	MTNAKWMKW	TKLDTLKIH	YSPMFNARL	YSPMFNARL	SETDIPYSL	VAIDHYNAV
SANADTIYY	YIFERHDQL	KILSAIGRK	LVQDNISYW	GQDNQLKVY	YAPGVHNQI	SQQEDFPTL	SEFVLPSYF	QGRTPPEIV
KASTESPEY	ILYDDVIRL	KVYSSGIVR	RLNVIRTEW	TKIAQGGVH	YIFERHDQL	HTPVVTTKL	AECELGDVY	SSKQNQSAV
GQDNQLKVY	NVINFLPLL	AAYSLKSNY	DVGDQVVHW	SQQEDFPTL	LTDPNLLTI	ANLDLLRSL	KEARRILYL	SQQEDFPTL
IPYSLLSHY	MLMANYEKL	VTTKLDTLK	NISYWHRQW	IVYTLPVAH	KSFFNFTRF	RSLTNTEMF	DEMDLSTKF	TSYAKGDVV
SEQVVSKYY	TLKIHLSSL	KSADPWNKR	ATRKSADPW	AKEARRILY	YSLKSNYEL	YAPGVHNQI	YEKLSPDLH	RGVEFMTNA
RSEFVLPSY	SQQEDFPTL	FGNDELMTK	YVFSRINLF	YKWSLRQDY	SQQEDFPTL	KEARRILYL	VEFMTNAKW	YAPGVHNQI
YVFSRINLF	EIVDDIARL	RTNPYPCLR	VLPSYFDQW	AQFDSTKIR	KTDSEHINI	LTDPNLLTI	MEEFVIPVY	RAYDDRKAI
SQQEDFPTL	DIQPLKVAI	GGWDQERFK	AAYSLKSNY	AAYSLKSNY	RSLTNTEMF	ISDLNVINF	AETTYDNGY	QGGVHTPVV
RSANADTIY	FLKLKDVQL		VEFMTNAKW	RQWAVPMIL	LADSIVYTL	YSLKSNYEL	EDFPTLTSY	DGIVVPRLL
SEFVLPSYF	NQSAVFQYL			AKGDVVCPH	ISDLNVINF	TNTEMFHML	SEEKYKTML	SADPWNKRV
KADDTHKEF	YVFSRINLF			GMEDYTYTH	KADDTHKEF	KLDTLKIHL	ERNSTEETY
QNQSAVFQY	LADSIVYTL			SKQNQSAVF	KLDTLKIHL	VSSLVQVRI	GQDNQLKVY
FQFKLDDKF	EMRDFSQLI			IKSARGVEF	KSARGVEFM	STKIRALEL	SQQEDFPTL
MEEFVIPVY	TIYYDYFPL			VTFPNFFRH	YTFRRVALM	ISEEKYKTM	FEKDAHLNI
VTFPNFFRH	YSLKSNYEL			FHMLQGAAY	LSPDLHEGM	RQWAVPMIL	AKEARRILY
KSFFNFTRF	YTFRRVALM			VQDNISYWH	YSLLSHYPL	LADSIVYTL
RQWAVPMIL	SILTDPNLL			KASTESPEY	YVFSRINLF	KADDTHKEF
RLNVIRTEW				HKEFGSISF	YSILTDPNL	KSARGVEFM
AECELGDVY				GRIWRTNPY	ILYDDVIRL	LSTKFQFKL
EDFPTLTSY				YEKLSPDLH	VAIDHYNAV	IDFEKDAHL
IVYTLPVAH					STKIRALEL	GNDELMTKL
FLVQDNISY						VGDQVVHWM
						KTDSEHINI
						YIFERHDQL
						LSPDLHEGM
						VAIDHYNAV
						YNAVNHQLF
						TSYAKGDVV

## Sheet: D
CTL Serotype 17
BoLA-2:06201	BoLA-T2c	BoLA-T2a	BoLA-2:00802	BoLA-1:00902	BoLA-5:03901	BoLA-3:03501	BoLA-1:04201	BoLA-3:01703
AAYSIKSSY	YIFEKREQL	YTLPVAHPK	LVHDNISYW	GQNSQLRVH	SSPMFNARL	SSPMFNARL	QEQSAVFQY	EGMEHQRYV
RSEQIVSRY	DIQPLKVTL	STFPNFFQR	AVGDQIIHW	TKMDVLRVH	YSIKSSYEL	KSFMNFTRF	AECELGDVY	IGQNSQLRV
AANADTIYY	ELGDVYSTL	RVCDKFILK	STLRRVYRW	TKISQGNVH	KSFMNFTRF	VGQPKWIHL	SEDEIPYAL	TNMELFHAL
RAEWITATY	VLFDDTIKL	FVIDYIFEK	QLNRIRAEW	VKASAETTY	LTDPNLLTI	TNMELFHAL	HEGMEHQRY	RGIEFMTNA
QEQSAVFQY	EIANEIAQL	RVHTSGIVK	MTNARWMKW	RQWSIPMVL	YIFEKREQL	YSIKSSYEL	YEKLSPDLH	SGYMCRHEA
RQWSIPMVL	YIKSPAESL	AAYSIKSSY	NISYWHRQW	AAYSIKSSY	HTPVMTTKM	RQWSIPMVL	DEMDLSTRF	TGTQRLSVL
YVFNRINLF	AVFQYLSQL	TIVEAMNYK	YTFRKVALF	SQLDDFPAL	YTFRKVALF	RSLTNMELF	KEIKFVRDL	VGQPKWIHL
FQFKLDEKF	YIVYLIQSL	GGALYTFRK	YVFNRINLF	SRYNYSRKH	KMDVLRVHL	RGRIRALEL	KEARYIVYL	RGSLEETYV
RIGNSGLSY	NLFDSNLAV	ETYVVGQPK	VLPDYFDKW	VVYTLPVAH	KSARGIEFM	KEARYIVYL	TKMDVLRVH	EGKHNVVKI
IPYALLSRY	SQLDDFPAL	FGNDELMTK	AAYSIKSSY	VHTSGIVKH	VTIGQNSQL	LTDPNLLTI	AETTYDSGY	YSIKSSYEL
KSSYELVAY	FLIGNYEKL	RTNPYPCLR	IEFMTNARW	YRWSLRPEY	RADSEHVNI	TNLDLLRSL	MEEFVIPVY	QGNVHTPVM
VKASAETTY	YSIKSSYEL	GGWDQERFK		TKEARYIVY	RSLTNMELF	RADSEHVNI	RQWSIPMVL	SGLSYERFI
KSFMNFTRF	EQSAVFQYL			SLRPEYGQH	AVFQYLSQL	KSARGIEFM	SELVLPDYF	DGIVVPRLL
MEEFVIPVY	DLLRSLTNM			TKSARGIEF	LSPDLHEGM	KMDVLRVHL	IEFMTNARW	RGRIRALEL
SQLDDFPAL	TNMELFHAL			FQFKLDEKF	KSPAESLDF	YTFRKVALF	YRWSLRPEY
EQIVSRYNY	NVINFLPLM			LKQEQSAVF	LADSVVYTL	SQLDDFPAL	SQLDDFPAL
YTFRKVALF	LADSVVYTL			EQIVSRYNY	RQWSIPMVL	KSPAESLDF	GQNSQLRVH
GQNSQLRVH	YVFNRINLF			FHALQGAAY	VLFDDTIKL	LSTRFQFKL	SRYNYSRKH
VVYTLPVAH	RLLFFGETL			HKEFGVVAF	YIKSPAESL	RDLNVINFL	EQIVSRYNY
LVHDNISYW	VLRVHLSSL			YEKLSPDLH	YVFNRINLF	AVFQYLSQL	HERQLENNK
AECELGDVY	TIYYDYFPL				SQLDDFPAL	GNDELMTKL
	FVLGPYYDL				VGQPKWIHL	LADSVVYTL
	NILTDPNLL				QSLTGTQRL	IDFEKDAYL
	TIKLIPVEV					LGPYYDLRL
	ALQGAAYSI					SEDEIPYAL
						HTPVMTTKM
						LSPDLHEGM
						QSLTGTQRL
						ISSMVQVSV
						STLRRVYRW
						IDIPKLTIV
						YIFEKREQL

## Sheet: E
CTL Serotype 20
BoLA-2:06201	BoLA-T2c	BoLA-T2a	BoLA-2:00802	BoLA-1:00902	BoLA-5:03901	BoLA-3:03501	BoLA-1:04201	BoLA-3:01703
YQWSLRPEY	YIFEKRAQL	SSMVQVVVK	RLNEIRTEW	SQDGKLKVY	LSPELHEGL	KSFFNFTRF	AEQVLSKYY	SGVPYERFI
SQDGKLKVY	VLFDETIKL	VNISVVTTK	TVGDKVIHW	YQWSLRPEY	KSFFNFTRF	RSRIRALEL	YEKLSPELH	KGKVPVEIV
AAYNLKANY	ELGDVYYSL	ESYPIGSQK	LVQDNISYW	SKYYYSRKH	YIFEKRAQL	IGSQKWVHL	SEQDMPYAL	VSQDGKLKV
RAEQVLSKY	DIQPLKVKL	SAFPNLANR	MTNAGWMKW	SQRDDFQTL	YTFRKTALM	LSPELHEGL	AECELGDVY	SQRDDFQTL
KLREIHFIY	YIKTTTESL	FVFDYIFEK	YSLRHTYQW	TKLDVLKIH	NSPMFNARL	RQSSVFAYI	KEARRILYL	VPVEIVSEV
RLNEIRTEW	NISVVTTKL	KVYSSGIVR	NISYWHRQW	RQWAIPMVL	TAVEMFHVL	SQRDDFQTL	HEGLEHQTY	IGSQKWVHL
TANADTMYY	NVINFLPLL	SVFAYISQR	VMPDYFDKW	IVYTLPVAH	LADSIVYTL	RSLTAVEMF	SQDGKLKVY	TAVEMFHVL
MPYALINQY	NLANRLLKL	VTTKLDVLK	YVFSRINLF	AAYNLKANY	VLFDETIKL	YSLRHTYQW	YQWSLRPEY	QGAAYNLKA
SQRDDFQTL	EIVSEVVRL	KSILKYKCK	AAYNLKANY	QRQSSVFAY	YSLRHTYQW	NSPMFNARL	DEMDLSTRF	VGSQRLGVL
AEQVLSKYY	VLSSAFPNL	GGSIYTFRK	LTKPMDTTF	YEKLSPELH	SQRDDFQTL	KEARRILYL	QRQSSVFAY	DGIVVPRLL
YVFSRINLF	VLQGAAYNL	FGNDELMTK	YQWSLRPEY	LKVKLDQHY	RQSSVFAYI	RQWAIPMVL	SQRDDFQTL	QGGVNISVV
KTANADTMY	MLMANYEKL	AAYNLKANY	ASRKTDDPW	SQKWVHLTR	RSRIRALEL	TNLDLLRSL	SEYIVISRV	RSLENNKYV
RQWAIPMVL	NLFDSNLTV	YTLPVAHPR	RYYDVRLQF	VKDDAICPH	YVFSRINLF	SSGIVRHRL	YEYYMNTRM
IADDVHKEF	TAVEMFHVL	RTNPYPCLR	YTFRKTALM	VQDNISYWH	KLDVLKIHL	YTFRKTALM	REIHFIYDM
EQVLSKYYY	SQRDDFQTL	GGWDQERFK		VYYSLRHTY	RSLTAVEMF	TAVEMFHVL	GDKVIHWRY
FQFKLDDKF	VLKIHLASL			KLREIHFIY	RQWAIPMVL	LADSIVYTL	RQWAIPMVL
AATNEGRFY	SILTEPNLL			RLLKLREIH	RSLENNKYV	LSTRFQFKL	EQVLSKYYY
KSFFNFTRF	YVFSRINLF			HKEFGTICY	YALINQYPL	GNDELMTKL	SELVMPDYF
HEGLEHQTY	LADSIVYTL			EQVLSKYYY	IADDVHKEF	IADDVHKEF	SKYYYSRKH
LKVKLDQHY	YTFRKTALM			RYYDVRLQF	LTEPNLLTI	KLDVLKIHL	RERSLENNK
AECELGDVY	HLASLCAGL			KKQIADDVH	VMPDYFDKW	IDFEKDAYL	QERFKLHSI
IVYTLPVAH	DMKDLSQLI				RLNEIRTEW	RSLENNKYV
LTKPMDTTF	TIKLIPVEV					YNLKANYEL
FLVQDNISY	ELMTKLLNI

## Sheet: F
CTL Serotype 24
BoLA-2:06201	BoLA-T2c	BoLA-T2a	BoLA-2:00802	BoLA-1:00902	BoLA-5:03901	BoLA-3:03501	BoLA-1:04201	BoLA-3:01703
AAYGLKSTY	DIQPLKVTL	KAYSTGIVK	TVGDQIVHW	TKMDTLKVH	IADSIVYTL	KSFFNFTRF	SEQAISRYY	TGYAKDQVV
YTHPKINEY	ELGDVYFTL	YTLPVAHPK	MTNAKWMKW	SQDGGLKAY	LTDPNLLTI	RSRIRALEL	SENEIPYTL	YGLKSTYEL
SQDGGLKAY	QLFGDALSL	SAVFEHLNK	QLNRIKEEW	AAYGLKSTY	KSFFNFTRF	RQSAVFEHL	AECELGDVY	KGVEFMTNA
RSEQAISRY	YIRTSTESL	AGLVKVTIK	YTHPKINEY	RQWSVPVIL	LTPDLHEGL	IADSIVYTL	SELVFPEYF	VAHPKKCVV
VALEILSNY	TLKVHLASL	KILSTIGRK	LIQDNISYW	IVYTLPVAH	KMDTLKVHL	NSPMFNAKL	KEKPLEVNK	SENEIPYTL
YSWSLRPEY	TTMEMYHIL	RSLTTMEMY	FTLRQVYSW	YTHPKINEY	TTMEMYHIL	KMDTLKVHL	HEGLEHQTY	DGIVVPRLL
SEQAISRYY	ILYGDIIRL	KSILKYKCK	NISYWHRQW	QRQSAVFEH	NSPMFNAKL	RQWSVPVIL	AEARRLVYL	RGEPYNKFV
RTSTESLGY	DMLRSLTTM	RICEKSILK	YVFNRINLF	TKNAKGVEF	KTDSEHINI	YGLKSTYEL	YEKLTPDLH
RSELVFPEY	NVVNFLPLL	AAYGLKSTY	AAYGLKSTY	GQKEKPLEV	YGLKSTYEL	LTDPNLLTI	DEMDLSTRF
YVFNRINLF	ILQGAAYGL	VALEILSNY	ATRRANDPW	SRYYYSRRH	RQSAVFEHL	SENEIPYTL	SQDGGLKAY
RSLTTMEMY	EIGEEMNQL	FGNDELMTK	KINEYFNRF	AKDQVVCPH	YVFNRINLF	TTMEMYHIL	KEEWKSASH
FQFKLDEKF	IADSIVYTL	VTTKMDTLK	VEFMTNAKW	KEEWKSASH	YTLLNRYLL	TNLDMLRSL	VEFMTNAKW
ISIVDALSY	QIVHWRYEL	RNFPNFFRR	NLKDVKYIY	YHILQGAAY	RSRIRALEL	AEARRLVYL	MEEFVIPVY
SENEIPYTL	DISVVTTKM	RANDPWNNR	FMNLKDVKY	SEQAISRYY	YTHPKINEY	LQIPRGTKI	VEKKHNVIK
FMNLKDVKY	TVYYDYYPL	INSPMFNAK		KKQNADDTH	RQWSVPVIL	LSTRFQFKL	YELKAHAER
LQRNFPNFF	NLFDSDLTV	GSRGEPYNK		TQKGRVWRM	ESYPIGERL	GNDELMTKL	TKMDTLKVH
RQWSVPVIL	DMKDFSQLI	LVFPEYFDK		LQRNFPNFF	ILYGDIIRL	ESYPIGERL	TQKGRVWRM
IPYTLLNRY	YVFNRINLF	GGWDQERFK		SENEIPYTL		VNFLPLLFL	RQWSVPVIL
NLKDVKYIY	ESYPIGERL			FQFKLDEKF		IDFEKDAYL	QRQSAVFEH
EQAISRYYY	EILSNYEKL			KINDVEKKH		KTDSEHINI	TKNAKGVEF
FLIQDNISY	HFFERHEQL			FNAKLRLAH		LTPDLHEGL	GQKEKPLEV
VAEARRLVY	STESLGYAL			FMNLKDVKY			NEYFNRFVL
LGYALGSYY	SILTDPNLL			IQDNISYWH			QERFKLHSI
MEEFVIPVY	SENEIPYTL			EQAISRYYY
TQKGRVWRM				NLKDVKYIY
KINEYFNRF				YEKLTPDLH
KSFFNFTRF				YSWSLRPEY
HEGLEHQTY
AECELGDVY
SGIADSIVY
IVYTLPVAH

## Sheet: G
Ctl consensus
BoLA-2:06201	BoLA-T2c	BoLA-T2a	BoLA-2:00802	BoLA-1:00902	BoLA-5:03901	BoLA-3:03501	BoLA-1:04201	BoLA-3:01703
AAYSLKSNY	YIFEKHEQL	SSLVQVVIK	AVGDQIIHW	SKYYYSRRH	YIFEKHEQL	KSFFNFTRF	SEQVVSKYY	VGQDGQLKV
RSEQVVSKY	DIQPLKVTL	YTLPVAHPK	QLNRIRTEW	YKWSLRPEY	LSPDLHEGL	IGSEKWIHL	SERDIPYAL	IGSEKWIHL
SANADTIYY	EIRDEIAQL	RTFPNFFRR	MTNAKWMKW	TKLDTLKIH	LTDPNLLTI	SQQDDFPTL	SEKWIHLTR	RGVEFMTNA
GQDGQLKVY	ILQGAAYSL	ESYPIGSEK	LVQDNISYW	GQDGQLKVY	KSFFNFTRF	RQSAVFEYL	AECELGDVY	SQQDDFPTL
ITAPAETTY	ELGDVYFTL	FVFDYIFEK	FTLRQVYKW	RQWSIPMIL	YSLKSNYEL	RTRIRALEL	KEARRIIYL	SGEPYERFI
SEQVVSKYY	YIKTSTESL	KILSAIGRK	NISYWHRQW	SQQDDFPTL	TTMEMFHIL	LSPDLHEGL	HEGLEHQTY	DGIVVPRLL
FQFKLDEKF	ILFDDTIRL	KVYSSGIVR	YVFSRINLF	IVYTLPVAH	VTLDHHYSV	TTMEMFHIL	YEKLSPDLH
YKWSLRPEY	DLLRSLTTM	GGAFYTFRK	ATRKTDDPW	AKEARRIIY	SQQDDFPTL	KEARRIIYL	DEMDLSTRF
YVFSRINLF	TTMEMFHIL	AAYSLKSNY	ITAPAETTY	AAYSLKSNY	YTFRKVALM	NSPMFNARL	QRQSAVFEY
RTEWINASY	NVINFLPLL	ASYDRTRIR	AAYSLKSNY	KKQDADDTH	KTDSEHINI	RSLTTMEMF	VEFMTNAKW
IPYALLNRY	TLKIHLASL	KSILKYKCK	VEFMTNAKW	AKDDAVCPH	NSPMFNARL	RQWSIPMIL	YKWSLRPEY
RQWSIPMIL	SQQDDFPTL	VTTKLDTLK	YIFEKHEQL	SERDIPYAL	LADSIVYTL	LTDPNLLTI	RERPLENNK
KSANADTIY	NLFDSNLAV	RICEKSILK		LKVTLDHHY	KLDTLKIHL	TNLDLLRSL	SELVFPDYF
SQQDDFPTL	MLIANYEKL	FGNDELMTK		QRQSAVFEY	KSARGVEFM	YIFEKHEQL	GQDGQLKVY
LDYALGPYY	YVFSRINLF	LVFPDYFDK		TKSARGVEF	RQSAVFEYL	YSLKSNYEL	SEHINIFRV
EQVVSKYYY	LADSIVYTL	RTNPYPCLR		HHYSVNHQL	YVFSRINLF	VTLDHHYSV	SQQDDFPTL
YIFEKHEQL	YTFRKVALM	GGWDQERFK		FQFKLDEKF	RIIYLIQNL	KLDTLKIHL	RQWSIPMIL
SERDIPYAL	DMKDFSQLI			VQDNISYWH	RTRIRALEL	LADSIVYTL	EQVVSKYYY
KTSTESLDY	DIPVVTTKL			FHILQGAAY	RQWSIPMIL	KSARGVEFM
KSFFNFTRF	HLASLCAGL			YIFEKHEQL	ILFDDTIRL	LSTRFQFKL
HEGLEHQTY	TIYYDYFPL			EQVVSKYYY	YIKTSTESL	GNDELMTKL
AECELGDVY	RIIYLIQNL			YEKLSPDLH		ISSLVQVVI
LKVTLDHHY	YSLKSNYEL					HHYSVNHQL
IVYTLPVAH	NILTDPNLL					IDFEKDAYL
FLVQDNISY						LGPYYDLRL
AVGDQIIHW						KTDSEHINI
VEFMTNAKW						YTFRKVALM
LVQDNISYW						QNLDGPQRL
VALMLIANY
ICEKSILKY
AGLADSIVY
RQSAVFEYL
LVRMPGHVF
QLNRIRTEW
RSELVFPDY
YTFRKVALM
ILFDDTIRL
KEARRIIYL
QRQSAVFEY
VINFLPLLF
RSLTTMEMF
GDQIIHWRY
LLDITLRAY
SELVFPDYF
DEMDLSTRF
GAYANRFGF
VQDNISYWH
RLDVLRRTF
AKEARRIIY
MDLSTRFQF
MEEFVIPVF
CPHSGGAFY
YEKLSPDLH
TKSARGVEF
KIGNSGEPY
MTNAKWMKW
DADDTHKEF
NADTIYYDY
KDFSQLICF
FTLRQVYKW
HVFGNDELM
LLKLKDVKF
TIDFEKDAY
