# Supplementary material for: In Silico Development of a Multi-Epitope Subunit Vaccine against Bluetongue Virus in Ovis aries Using Immunoinformatics
Source: Pathogens. 2024 Oct 29;13(11):944. doi: 10.3390/pathogens13110944 (PMC11597718; doi:10.3390/pathogens13110944)
Supplement: Supplementary file 1 [file pathogens-13-00944-s001.zip › Supplementary Table S3.xlsx]

## Sheet: A
HTL BTV Serotype 4
BoLA-DRB3*0101	BoLA-DRB3*0301	BoLA-DRB3*0701	BoLA-DRB3*1702	BoLA-DRB3*2004	BoLA-DRB3*25011	BoLA-DRB3*4303	BoLA-DRB3*6001	BoLA-DRB3*3301	BoLA-DRB3*46011	BoLA-DRB3*5901	BoLA-DRB3*3601	BoLA-DRB3*4802	BoLA-DRB3*2801
SEKWVHLTRRAKIGN	RIIYLIQNSIGLQRQ	SGLSYNRFISSMVQV	FNCIVKAKTANADTI	PNFLMRLFKLREVKR	VPMILFDDAVRLIPV	VPMILFDDAVRLIPV	GLSYNRFISSMVQVV	EARRIIYLIQNSIGL	RFGFKSFYNFIRFHP	PLKITLDEHYAVNHQ	FNCIVKAKTANADTI	ADSIVYTLPVAHPKK	DVYYTLRHVYRWSLR
EKWVHLTRRAKIGNS	RRIIYLIQNSIGLQR	GLSYNRFISSMVQVV	VPMILFDDAVRLIPV	DVYYTLRHVYRWSLR	QPLKITLDEHYAVNH		SGLSYNRFISSMVQV	GEARRIIYLIQNSIG	GLSYNRFISSMVQVV	QPLKITLDEHYAVNH	PLKITLDEHYAVNHQ	ARRIIYLIQNSIGLQ	GDVYYTLRHVYRWSL
KWVHLTRRAKIGNSG	IIYLIQNSIGLQRQE	LSYNRFISSMVQVVV		VYYTLRHVYRWSLRP	SVPMILFDDAVRLIP		NSGLSYNRFISSMVQ	ARRIIYLIQNSIGLQ	NRFGFKSFYNFIRFH	VPMILFDDAVRLIPV	RRIIYLIQNSIGLQR	RRIIYLIQNSIGLQR	VYYTLRHVYRWSLRP
GSEKWVHLTRRAKIG	QEVLKRTFPNFLMRL	NSGLSYNRFISSMVQ		FPNFLMRLFKLREVK	WSVPMILFDDAVRLI		ADSIVYTLPVAHPKK	VGEARRIIYLIQNSI	FGFKSFYNFIRFHPG	EKWVHLTRRAKIGNS	QPLKITLDEHYAVNH	EARRIIYLIQNSIGL	GSEKWVHLTRRAKIG
IGSEKWVHLTRRAKI	KLDIVSALNYKPTRN	ARRIIYLIQNSIGLQ		NFLMRLFKLREVKRI	PMILFDDAVRLIPVE		ARRIIYLIQNSIGLQ	RRIIYLIQNSIGLQR	SGLSYNRFISSMVQV	SEKWVHLTRRAKIGN	VPMILFDDAVRLIPV	PNFLMRLFKLREVKR	SEKWVHLTRRAKIGN
ADSIVYTLPVAHPKK	KLHNILTEPNLLTID	RRIIYLIQNSIGLQR		GDVYYTLRHVYRWSL	PLKITLDEHYAVNHQ		RRIIYLIQNSIGLQR	QEVLKRTFPNFLMRL		PMILFDDAVRLIPVE	KLHNILTEPNLLTID	DVYYTLRHVYRWSLR	IGSEKWVHLTRRAKI
WVHLTRRAKIGNSGL	VYTFRKMALSLIANY	EARRIIYLIQNSIGL		TFPNFLMRLFKLREV	IQPLKITLDEHYAVN		GNSGLSYNRFISSMV	RQEVLKRTFPNFLMR		KLHNILTEPNLLTID	NCIVKAKTANADTIY	KCKVVLVRMPGHVFG	PNFLMRLFKLREVKR
DSIVYTLPVAHPKKC	IYLIQNSIGLQRQEV	GNSGLSYNRFISSMV		YKCKVVLVRMPGHVF	DIQPLKITLDEHYAV		LSYNRFISSMVQVVV	IGSEKWVHLTRRAKI		LHNILTEPNLLTIDF	RIIYLIQNSIGLQRQ	DSIVYTLPVAHPKKC	NFLMRLFKLREVKRI
SIVYTLPVAHPKKCI	FNCIVKAKTANADTI	SYNRFISSMVQVVVR		KCKVVLVRMPGHVFG	LKITLDEHYAVNHQL		LADSIVYTLPVAHPK	GSEKWVHLTRRAKIG		IQPLKITLDEHYAVN	ARRIIYLIQNSIGLQ	GDVYYTLRHVYRWSL	YKCKVVLVRMPGHVF
LCNILSAIGRKMMDA	AVYTFRKMALSLIAN	GAVYTFRKMALSLIA		YYTLRHVYRWSLRPE				KCKVVLVRMPGHVFG		KWVHLTRRAKIGNSG	LHNILTEPNLLTIDF	LADSIVYTLPVAHPK	EKWVHLTRRAKIGNS
RGEITQLNRIRTEWI	GLSYNRFISSMVQVV	GGAVYTFRKMALSLI		GSEKWVHLTRRAKIG				SEKWVHLTRRAKIGN		GSEKWVHLTRRAKIG	FKLHNILTEPNLLTI	YKCKVVLVRMPGHVF	KCKVVLVRMPGHVFG
DVYYTLRHVYRWSLR	GAVYTFRKMALSLIA	VYTFRKMALSLIANY		IGSEKWVHLTRRAKI				DVYYTLRHVYRWSLR		FKLHNILTEPNLLTI	ADSIVYTLPVAHPKK	NFLMRLFKLREVKRI	LGDVYYTLRHVYRWS
FNCIVKAKTANADTI	LHNILTEPNLLTIDF	AVYTFRKMALSLIAN		ARRIIYLIQNSIGLQ				YKCKVVLVRMPGHVF		SVPMILFDDAVRLIP	PMILFDDAVRLIPVE	VYYTLRHVYRWSLRP	FPNFLMRLFKLREVK
CNILSAIGRKMMDAH	ADSIVYTLPVAHPKK	DVYYTLRHVYRWSLR		EARRIIYLIQNSIGL				GDVYYTLRHVYRWSL		LKITLDEHYAVNHQL	LKITLDEHYAVNHQL	FPNFLMRLFKLREVK	YYTLRHVYRWSLRPE
VYYTLRHVYRWSLRP	EVLKRTFPNFLMRLF	ADSIVYTLPVAHPKK		FLMRLFKLREVKRIC				QRQEVLKRTFPNFLM		IGSEKWVHLTRRAKI	QEVLKRTFPNFLMRL	LGDVYYTLRHVYRWS	ELGDVYYTLRHVYRW
LELCNILSAIGRKMM	SIVYTLPVAHPKKCI	GDVYYTLRHVYRWSL		SEKWVHLTRRAKIGN				EKWVHLTRRAKIGNS		DIQPLKITLDEHYAV	IQPLKITLDEHYAVN	CKVVLVRMPGHVFGN	KWVHLTRRAKIGNSG
GDVYYTLRHVYRWSL	FKLHNILTEPNLLTI	RIIYLIQNSIGLQRQ		RTFPNFLMRLFKLRE				EVLKRTFPNFLMRLF		MILFDDAVRLIPVEV	SVPMILFDDAVRLIP	GGAVYTFRKMALSLI	FLMRLFKLREVKRIC
ELCNILSAIGRKMMD	NSIGLQRQEVLKRTF	QEVLKRTFPNFLMRL		LGDVYYTLRHVYRWS				CKVVLVRMPGHVFGN		HNILTEPNLLTIDFE	IIYLIQNSIGLQRQE	RIIYLIQNSIGLQRQ	LELCNILSAIGRKMM
LADSIVYTLPVAHPK	SIGLQRQEVLKRTFP	VYYTLRHVYRWSLRP		CKVVLVRMPGHVFGN				ITQLNRIRTEWINAS		WSVPMILFDDAVRLI	EARRIIYLIQNSIGL	LELCNILSAIGRKMM	LCNILSAIGRKMMDA
LFNCIVKAKTANADT	PKLDIVSALNYKPTR	ELLRSLTTIEAFHVL		RRIIYLIQNSIGLQR				LADSIVYTLPVAHPK		QEVLKRTFPNFLMRL	LFNCIVKAKTANADT	GAVYTFRKMALSLIA	RRIIYLIQNSIGLQR
IRGEITQLNRIRTEW	DSIVYTLPVAHPKKC	GEARRIIYLIQNSIG		ADSIVYTLPVAHPKK				ADSIVYTLPVAHPKK		ADSIVYTLPVAHPKK	RQEVLKRTFPNFLMR	HTNLELLRSLTTIEA	ARRIIYLIQNSIGLQ
RRIIYLIQNSIGLQR	LCNILSAIGRKMMDA	LLRSLTTIEAFHVLQ		ELGDVYYTLRHVYRW				RGEITQLNRIRTEWI		RFKLHNILTEPNLLT	DSIVYTLPVAHPKKC	GEARRIIYLIQNSIG	EARRIIYLIQNSIGL
GEITQLNRIRTEWIN	RQEVLKRTFPNFLMR	LELLRSLTTIEAFHV		GGAVYTFRKMALSLI				RIIYLIQNSIGLQRQ		PLAIQTDVKIVDVDG	HNILTEPNLLTIDFE	SIVYTLPVAHPKKCI	TFPNFLMRLFKLREV
NILSAIGRKMMDAHE	YTFRKMALSLIANYE	LADSIVYTLPVAHPK		LELCNILSAIGRKMM				VYYTLRHVYRWSLRP		RYPLAIQTDVKIVDV	IYLIQNSIGLQRQEV	AGGAVYTFRKMALSL	CKVVLVRMPGHVFGN
YYTLRHVYRWSLRPE	VLKRTFPNFLMRLFK	RQEVLKRTFPNFLMR		KYKCKVVLVRMPGHV				FKLHNILTEPNLLTI		NSIGLQRQEVLKRTF	DIQPLKITLDEHYAV	LCNILSAIGRKMMDA	ADSIVYTLPVAHPKK
KLDIVSALNYKPTRN	SGLSYNRFISSMVQV	EVLKRTFPNFLMRLF		GEARRIIYLIQNSIG				REIPYALINRYPLAI		IYLIQNSIGLQRQEV	EVLKRTFPNFLMRLF	TFPNFLMRLFKLREV	GGAVYTFRKMALSLI
RIIYLIQNSIGLQRQ	NCIVKAKTANADTIY	YTFRKMALSLIANYE		YTLRHVYRWSLRPEY				RFKLHNILTEPNLLT		YPLAIQTDVKIVDVD	LADSIVYTLPVAHPK	ELGDVYYTLRHVYRW	CELGDVYYTLRHVYR
GGAVYTFRKMALSLI	LSYNRFISSMVQVVV	KCKVVLVRMPGHVFG		GAVYTFRKMALSLIA				EITQLNRIRTEWINA		IIYLIQNSIGLQRQE		REIPYALINRYPLAI	AGGAVYTFRKMALSL
RHVYRWSLRPEYGQR	LFNCIVKAKTANADT	NLELLRSLTTIEAFH		EKWVHLTRRAKIGNS				EIPYALINRYPLAIQ		RIIYLIQNSIGLQRQ		TNLELLRSLTTIEAF	ELCNILSAIGRKMMD
NCIVKAKTANADTIY	ARRIIYLIQNSIGLQ	DSIVYTLPVAHPKKC		VYTFRKMALSLIANY				KWVHLTRRAKIGNSG		SIGLQRQEVLKRTFP		FLMRLFKLREVKRIC	CNILSAIGRKMMDAH
LGDVYYTLRHVYRWS	EKWVHLTRRAKIGNS	YKCKVVLVRMPGHVF		REIPYALINRYPLAI				GLSYNRFISSMVQVV		RQEVLKRTFPNFLMR		YYTLRHVYRWSLRPE	YTLRHVYRWSLRPEY
LRHVYRWSLRPEYGQ	LELCNILSAIGRKMM	RFGFKSFYNFIRFHP		AGGAVYTFRKMALSL				KLHNILTEPNLLTID		DSIVYTLPVAHPKKC		KVVLVRMPGHVFGND	LADSIVYTLPVAHPK
YTLRHVYRWSLRPEY	HNILTEPNLLTIDFE	NRFGFKSFYNFIRFH		LCNILSAIGRKMMDA				YYTLRHVYRWSLRPE		GVDFMTDAKWMKWAI		NLELLRSLTTIEAFH	REIPYALINRYPLAI
EITQLNRIRTEWINA	YLIQNSIGLQRQEVL	VLKRTFPNFLMRLFK		CELGDVYYTLRHVYR				GEITQLNRIRTEWIN		LADSIVYTLPVAHPK		EIPYALINRYPLAIQ	GAVYTFRKMALSLIA
PKLDIVSALNYKPTR	SEKWVHLTRRAKIGN	LCNILSAIGRKMMDA		LADSIVYTLPVAHPK				DIIRGEITQLNRIRT		WVHLTRRAKIGNSGL		ELCNILSAIGRKMMD	KYKCKVVLVRMPGHV
GAVYTFRKMALSLIA	ELCNILSAIGRKMMD	LELCNILSAIGRKMM		KVVLVRMPGHVFGND				EREIPYALINRYPLA		RRIIYLIQNSIGLQR		AVYTFRKMALSLIAN	RTFPNFLMRLFKLRE
TLRHVYRWSLRPEYG	GGAVYTFRKMALSLI			EREIPYALINRYPLA				GLADSIVYTLPVAHP		KITLDEHYAVNHQLF		VYTFRKMALSLIANY	HAGGAVYTFRKMALS
AGGAVYTFRKMALSL	RFKLHNILTEPNLLT			RGEITQLNRIRTEWI				VLKRTFPNFLMRLFK		EVLKRTFPNFLMRLF		NHTNLELLRSLTTIE	VLSKYYYSRRHICGV
IIRGEITQLNRIRTE	IGLQRQEVLKRTFPN			ELCNILSAIGRKMMD				KVVLVRMPGHVFGND		VPDIIRGEITQLNRI		IPYALINRYPLAIQT	GEARRIIYLIQNSIG
QLFNCIVKAKTANAD	LTNYLKSEAVCPHAG			VGEARRIIYLIQNSI				YTLRHVYRWSLRPEY		YLIQNSIGLQRQEVL		FGFKSFYNFIRFHPG	EREIPYALINRYPLA
IVYTLPVAHPKKCIV	LDIVSALNYKPTRND			HTNLELLRSLTTIEA				SGLSYNRFISSMVQV		RGEITQLNRIRTEWI		GLSYNRFISSMVQVV	EQVLSKYYYSRRHIC
HQLFNCIVKAKTANA	KWVHLTRRAKIGNSG			EIPYALINRYPLAIQ				IPYALINRYPLAIQT		ITQLNRIRTEWINAS		EREIPYALINRYPLA	KVVLVRMPGHVFGND
NSIGLQRQEVLKRTF	CNILSAIGRKMMDAH			AVYTFRKMALSLIAN				ELLRSLTTIEAFHVL		DIIRGEITQLNRIRT		SEKWVHLTRRAKIGN	QVLSKYYYSRRHICG
IIYLIQNSIGLQRQE	GSEKWVHLTRRAKIG			HAGGAVYTFRKMALS				LGLADSIVYTLPVAH		LCNILSAIGRKMMDA		GSEKWVHLTRRAKIG	EIPYALINRYPLAIQ
SIGLQRQEVLKRTFP	ISYWHRQWSVPMILF			KRTFPNFLMRLFKLR				DSIVYTLPVAHPKKC		QNSIGLQRQEVLKRT		CNILSAIGRKMMDAH	DSIVYTLPVAHPKKC
ARRIIYLIQNSIGLQ	RFGFKSFYNFIRFHP			NLELLRSLTTIEAFH				IIYLIQNSIGLQRQE		PDIIRGEITQLNRIR		RFGFKSFYNFIRFHP	SEQVLSKYYYSRRHI
IYLIQNSIGLQRQEV	TNYLKSEAVCPHAGG			KWVHLTRRAKIGNSG				LELLRSLTTIEAFHV		FNCIVKAKTANADTI		RTFPNFLMRLFKLRE	LMRLFKLREVKRICD
DIIRGEITQLNRIRT	IVYTLPVAHPKKCIV			ALELCNILSAIGRKM				SEREIPYALINRYPL		LAIQTDVKIVDVDGY		ALELCNILSAIGRKM	RIIYLIQNSIGLQRQ
QEVLKRTFPNFLMRL	GQLQVYSSGIVRHRI			CNILSAIGRKMMDAH				LSYNRFISSMVQVVV		TQLNRIRTEWINASY		SGLSYNRFISSMVQV	IPYALINRYPLAIQT
KLHNILTEPNLLTID	SYNRFISSMVQVVVR			TNLELLRSLTTIEAF				LELCNILSAIGRKMM		PLLFLVQDNISYWHR		VTSKLDTLKIHLASL	RGEITQLNRIRTEWI
AVYTFRKMALSLIAN	TFRKMALSLIANYEK			DSIVYTLPVAHPKKC				LQRQEVLKRTFPNFL		RGVDFMTDAKWMKWA		LELLRSLTTIEAFHV	TLRHVYRWSLRPEYG
ELGDVYYTLRHVYRW	NRFGFKSFYNFIRFH			LKYKCKVVLVRMPGH				NSGLSYNRFISSMVQ		NRYPLAIQTDVKIVD		IGSEKWVHLTRRAKI	NILSAIGRKMMDAHE
NFLMRLFKLREVKRI	RIQIRGVGEARRIIY			TLRHVYRWSLRPEYG				VPMILFDDAVRLIPV		QLNRIRTEWINASYD			PHAGGAVYTFRKMAL
FKLHNILTEPNLLTI	QNSIGLQRQEVLKRT			GLSYNRFISSMVQVV				TQLNRIRTEWINASY		SIVYTLPVAHPKKCI			ALELCNILSAIGRKM
ITQLNRIRTEWINAS	NSGLSYNRFISSMVQ			NHTNLELLRSLTTIE				LLRSLTTIEAFHVLQ		PKLDIVSALNYKPTR			KRTFPNFLMRLFKLR
VLSKYYYSRRHICGV	QLQVYSSGIVRHRIC			IPYALINRYPLAIQT				NFLMRLFKLREVKRI		NILTEPNLLTIDFEK			LKYKCKVVLVRMPGH
RQEVLKRTFPNFLMR	HVNIFRTSGAATNEG			RIIYLIQNSIGLQRQ				LHNILTEPNLLTIDF		IQNSIGLQRQEVLKR			LSKYYYSRRHICGVV
EIPYALINRYPLAIQ	KDAYLNSRSELVFPN			YTFRKMALSLIANYE				KYKCKVVLVRMPGHV		ILFDDAVRLIPVEVG			WVHLTRRAKIGNSGL
IPYALINRYPLAIQT	IGSEKWVHLTRRAKI			LMRLFKLREVKRICD				LGDVYYTLRHVYRWS		CNILSAIGRKMMDAH			VYTFRKMALSLIANY
GVDFMTDAKWMKWAI	IHWRYEITEPVKTTY			FGFKSFYNFIRFHPG				GNSGLSYNRFISSMV		VDFMTDAKWMKWAID			AVYTFRKMALSLIAN
REIPYALINRYPLAI	SYWHRQWSVPMILFD			RFGFKSFYNFIRFHP				VPDIIRGEITQLNRI		LNRIRTEWINASYDR			SEREIPYALINRYPL
PNFLMRLFKLREVKR	REIPYALINRYPLAI			SGLSYNRFISSMVQV				IYLIQNSIGLQRQEV					SIVYTLPVAHPKKCI
ALELCNILSAIGRKM	KVVLVRMPGHVFGND			SEREIPYALINRYPL				IIRGEITQLNRIRTE					KSILKYKCKVVLVRM
LSKYYYSRRHICGVV	CIVKAKTANADTIYY			IRGEITQLNRIRTEW				NLELLRSLTTIEAFH					EKSILKYKCKVVLVR
EVLKRTFPNFLMRLF	TLTNYLKSEAVCPHA			CNHTNLELLRSLTTI				SVPMILFDDAVRLIP					FGFKSFYNFIRFHPG
FLMRLFKLREVKRIC	QLFNCIVKAKTANAD			LELLRSLTTIEAFHV				RFGFKSFYNFIRFHP					RFGFKSFYNFIRFHP
HAGGAVYTFRKMALS	LADSIVYTLPVAHPK			PHAGGAVYTFRKMAL				GGAVYTFRKMALSLI					VGEARRIIYLIQNSI
HVYRWSLRPEYGQRE	NISYWHRQWSVPMIL			VLSKYYYSRRHICGV				TLRHVYRWSLRPEYG					IRGEITQLNRIRTEW
EARRIIYLIQNSIGL	PLLFLVQDNISYWHR			DTLKIHLASLCLGLA				WSVPMILFDDAVRLI					ECELGDVYYTLRHVY
NLELLRSLTTIEAFH	FGFKSFYNFIRFHPG			GEITQLNRIRTEWIN				SIVYTLPVAHPKKCI					INSPMFNARLRITHG
RFKLHNILTEPNLLT	LLRSLTTIEAFHVLQ			QEVLKRTFPNFLMRL				LCNILSAIGRKMMDA					SPMFNARLRITHGEI
LHNILTEPNLLTIDF	VPKLDIVSALNYKPT			EQVLSKYYYSRRHIC				ELCNILSAIGRKMMD					GEITQLNRIRTEWIN
QVLSKYYYSRRHICG	CKVVLVRMPGHVFGN			QVLSKYYYSRRHICG				PKLDIVSALNYKPTR					LRHVYRWSLRPEYGQ
VYTFRKMALSLIANY	ALELCNILSAIGRKM			LRHVYRWSLRPEYGQ				ALELCNILSAIGRKM					HQLFNCIVKAKTANA
ILSAIGRKMMDAHEE	EARRIIYLIQNSIGL			RQEVLKRTFPNFLMR				NRFGFKSFYNFIRFH					GLADSIVYTLPVAHP
IGLQRQEVLKRTFPN	EIPYALINRYPLAIQ			SIVYTLPVAHPKKCI				IQPLKITLDEHYAVN					CEKSILKYKCKVVLV
EREIPYALINRYPLA	VIHWRYEITEPVKTT			SEQVLSKYYYSRRHI				ERFKLHNILTEPNLL					HTNLELLRSLTTIEA
YLIQNSIGLQRQEVL	VNIFRTSGAATNEGR			INSPMFNARLRITHG				PYALINRYPLAIQTD					DIIRGEITQLNRIRT
GLSYNRFISSMVQVV	FYNFIRFHPGDSKKK			TFRKMALSLIANYEK				DIQPLKITLDEHYAV					ICEKSILKYKCKVVL
KCKVVLVRMPGHVFG	ELLRSLTTIEAFHVL			NSGLSYNRFISSMVQ				TNLELLRSLTTIEAF					NRFGFKSFYNFIRFH
CIVKAKTANADTIYY	GVDFMTDAKWMKWAI			NRFGFKSFYNFIRFH				QPLKITLDEHYAVNH					GFKSFYNFIRFHPGD
LDIVSALNYKPTRND	IQIRGVGEARRIIYL			GFKSFYNFIRFHPGD				GAVYTFRKMALSLIA					WINSPMFNARLRITH
VPKLDIVSALNYKPT	EREIPYALINRYPLA			LDTLKIHLASLCLGL				VPKLDIVSALNYKPT					NSPMFNARLRITHGE
LELLRSLTTIEAFHV	RGEITQLNRIRTEWI			KSILKYKCKVVLVRM				LPLLFLVQDNISYWH					PIGSEKWVHLTRRAK
GQLQVYSSGIVRHRI	GLQRQEVLKRTFPNF			TLKIHLASLCLGLAD				LRSLTTIEAFHVLQG					SILKYKCKVVLVRMP
QNSIGLQRQEVLKRT	EKDAYLNSRSELVFP			VTSKLDTLKIHLASL				PDIIRGEITQLNRIR					ILKYKCKVVLVRMPG
RGVDFMTDAKWMKWA	VPMILFDDAVRLIPV			DIIRGEITQLNRIRT				PNFLMRLFKLREVKR					DTLKIHLASLCLGLA
TNLELLRSLTTIEAF	KRIQIRGVGEARRII			GLADSIVYTLPVAHP				VYTFRKMALSLIANY					IIRGEITQLNRIRTE
HVNIFRTSGAATNEG	LQVYSSGIVRHRICE			EITQLNRIRTEWINA				SEHVNIFRTSGAATN					PYALINRYPLAIQTD
SPMFNARLRITHGEI	EHVNIFRTSGAATNE			WINSPMFNARLRITH				QLNRIRTEWINASYD					GLSYNRFISSMVQVV
EHVNIFRTSGAATNE	NILSAIGRKMMDAHE			ITQLNRIRTEWINAS				KLDIVSALNYKPTRN					RFISSMVQVVVRGKV
SEHVNIFRTSGAATN	AFHVLQGAAYSLKSN			LKRTFPNFLMRLFKL				HTNLELLRSLTTIEA					YTFRKMALSLIANYE
INSPMFNARLRITHG	HWRYEITEPVKTTYD			FRKMALSLIANYEKL				PLLFLVQDNISYWHR					LKRTFPNFLMRLFKL
EQVLSKYYYSRRHIC	LLFLVQDNISYWHRQ			KLDTLKIHLASLCLG				FGFKSFYNFIRFHPG					EITQLNRIRTEWINA
CKVVLVRMPGHVFGN	IQNSIGLQRQEVLKR			EKSILKYKCKVVLVR				WINSPMFNARLRITH					TFRKMALSLIANYEK
GLADSIVYTLPVAHP	LELLRSLTTIEAFHV			PKLDIVSALNYKPTR				DSEHVNIFRTSGAAT					SKYYYSRRHICGVVA
CELGDVYYTLRHVYR	IPYALINRYPLAIQT			SPMFNARLRITHGEI				PMILFDDAVRLIPVE					PKLDIVSALNYKPTR
PIGSEKWVHLTRRAK	LIQNSIGLQRQEVLK			ILKYKCKVVLVRMPG				SYNRFISSMVQVVVR					VTSKLDTLKIHLASL
ELLRSLTTIEAFHVL	NILTEPNLLTIDFEK			NSPMFNARLRITHGE				FLMRLFKLREVKRIC					TNLELLRSLTTIEAF
LMRLFKLREVKRICD	EAFHVLQGAAYSLKS			IIRGEITQLNRIRTE				FLPLLFLVQDNISYW					KLDIVSALNYKPTRN
PYALINRYPLAIQTD	NLELLRSLTTIEAFH			ELLRSLTTIEAFHVL				ANRFGFKSFYNFIRF					NHTNLELLRSLTTIE
QLQVYSSGIVRHRIC	ANRFGFKSFYNFIRF			HQLFNCIVKAKTANA				ELGDVYYTLRHVYRW					QLFNCIVKAKTANAD
YKCKVVLVRMPGHVF	HQLFNCIVKAKTANA			ECELGDVYYTLRHVY				MVQVVVRGKVPDIIR					RQEVLKRTFPNFLMR
VLKRTFPNFLMRLFK	DIVSALNYKPTRNDG			NILSAIGRKMMDAHE				PLKITLDEHYAVNHQ					VNHQLFNCIVKAKTA
VDFMTDAKWMKWAID	GFKSFYNFIRFHPGD			ANRFGFKSFYNFIRF				CNILSAIGRKMMDAH					LGLADSIVYTLPVAH
NSPMFNARLRITHGE	GNSGLSYNRFISSMV			KCNHTNLELLRSLTT				SMVQVVVRGKVPDII					FKSFYNFIRFHPGDS
SGLSYNRFISSMVQV	FRKMALSLIANYEKL			LSYNRFISSMVQVVV				LKRTFPNFLMRLFKL					NLELLRSLTTIEAFH
SKYYYSRRHICGVVA	LRSLTTIEAFHVLQG			SKLDTLKIHLASLCL				FPNFLMRLFKLREVK					ILSAIGRKMMDAHEE
IQNSIGLQRQEVLKR	NYLKSEAVCPHAGGA			TSKLDTLKIHLASLC				KVPDIIRGEITQLNR					CNHTNLELLRSLTTI
HTNLELLRSLTTIEA	YNFIRFHPGDSKKKQ			FKSFYNFIRFHPGDS				EQVLSKYYYSRRHIC					LDTLKIHLASLCLGL
LLRSLTTIEAFHVLQ	DVYYTLRHVYRWSLR			EVLKRTFPNFLMRLF				YLIQNSIGLQRQEVL					SGLSYNRFISSMVQV
RIQIRGVGEARRIIY	PMILFDDAVRLIPVE			GNSGLSYNRFISSMV				FNCIVKAKTANADTI					ITQLNRIRTEWINAS
KVVLVRMPGHVFGND	QRQEVLKRTFPNFLM			LLRSLTTIEAFHVLQ				INSPMFNARLRITHG					VLKRTFPNFLMRLFK
QIRGVGEARRIIYLI	DIIRGEITQLNRIRT			VLKRTFPNFLMRLFK				IRGEITQLNRIRTEW					QEVLKRTFPNFLMRL
LSYNRFISSMVQVVV	LKRTFPNFLMRLFKL			LSKYYYSRRHICGVV				VLSKYYYSRRHICGV					TLKIHLASLCLGLAD
FPNFLMRLFKLREVK	VYYTLRHVYRWSLRP			SILKYKCKVVLVRMP				WVHLTRRAKIGNSGL					ANRFGFKSFYNFIRF
SSMVQVVVRGKVPDI	IEAFHVLQGAAYSLK			PYALINRYPLAIQTD				NHTNLELLRSLTTIE					SKLDTLKIHLASLCL
MVQVVVRGKVPDIIR	YWHRQWSVPMILFDD			LGLADSIVYTLPVAH				SEQVLSKYYYSRRHI					LFNCIVKAKTANADT
VHLTRRAKIGNSGLS	FEKDAYLNSRSELVF			KLDIVSALNYKPTRN				AVYTFRKMALSLIAN					FISSMVQVVVRGKVP
WINSPMFNARLRITH	QIRGVGEARRIIYLI			QRQEVLKRTFPNFLM				DVPKLDIVSALNYKP					RSEQVLSKYYYSRRH
LIQNSIGLQRQEVLK	PDIIRGEITQLNRIR			KSFYNFIRFHPGDSK				GFKSFYNFIRFHPGD					KLDTLKIHLASLCLG
SEQVLSKYYYSRRHI	VLSKYYYSRRHICGV			LRSLTTIEAFHVLQG				YTFRKMALSLIANYE					NHQLFNCIVKAKTAN
HNILTEPNLLTIDFE	LFLVQDNISYWHRQW			RFKLHNILTEPNLLT				LRHVYRWSLRPEYGQ					PMFNARLRITHGEIG
PHAGGAVYTFRKMAL	FKSFYNFIRFHPGDS			QLFNCIVKAKTANAD				FRKMALSLIANYEKL					TSKLDTLKIHLASLC
QRQEVLKRTFPNFLM	EGQLQVYSSGIVRHR			VVTSKLDTLKIHLAS				TFPNFLMRLFKLREV					FRKMALSLIANYEKL
SMVQVVVRGKVPDII	LSKYYYSRRHICGVV			IIYLIQNSIGLQRQE				CELGDVYYTLRHVYR					IVYTLPVAHPKKCIV
VYRWSLRPEYGQRER	RRVVYGYIKTSIESL			CEKSILKYKCKVVLV				QVLSKYYYSRRHICG					RICEKSILKYKCKVV
GLQRQEVLKRTFPNF				FKLHNILTEPNLLTI				YALINRYPLAIQTDV					IIYLIQNSIGLQRQE
KRIQIRGVGEARRII				RSEQVLSKYYYSRRH				VVLVRMPGHVFGNDE					LELLRSLTTIEAFHV
IQIRGVGEARRIIYL				VPKLDIVSALNYKPT				RSLTTIEAFHVLQGA					NSGLSYNRFISSMVQ
PMFNARLRITHGEIG				ICEKSILKYKCKVVL				SSMVQVVVRGKVPDI					KSFYNFIRFHPGDSK
DSEHVNIFRTSGAAT				PIGSEKWVHLTRRAK				EHVNIFRTSGAATNE					VVLVRMPGHVFGNDE
YTFRKMALSLIANYE				YANRFGFKSFYNFIR				NFLPLLFLVQDNISY					MRLFKLREVKRICDL
LQVYSSGIVRHRICE				VVLVRMPGHVFGNDE				LFNCIVKAKTANADT					SSMVQVVVRGKVPDI
TQLNRIRTEWINASY				WVHLTRRAKIGNSGL				AGGAVYTFRKMALSL					AVNHQLFNCIVKAKT
RFGFKSFYNFIRFHP				SEHVNIFRTSGAATN				VQVVVRGKVPDIIRG
SEREIPYALINRYPL				RKMALSLIANYEKLN				RTRIRALELCNILSA
MRLFKLREVKRICDL				LFNCIVKAKTANADT				DTLKIHLASLCLGLA
GEARRIIYLIQNSIG				RHVYRWSLRPEYGQR				DRTRIRALELCNILS
TFRKMALSLIANYEK				DSEHVNIFRTSGAAT				LDTLKIHLASLCLGL
KYYYSRRHICGVVAV				LKIHLASLCLGLADS				LLFLVQDNISYWHRQ
DVPKLDIVSALNYKP				ISYWHRQWSVPMILF				TFRKMALSLIANYEK
RLFKLREVKRICDLS				PMFNARLRITHGEIG				HNILTEPNLLTIDFE
NSGLSYNRFISSMVQ				VNHQLFNCIVKAKTA				RKMALSLIANYEKLN
LRSLTTIEAFHVLQG				RRVVYGYIKTSIESL				KSILKYKCKVVLVRM
EGQLQVYSSGIVRHR				SFYNFIRFHPGDSKK				KLDTLKIHLASLCLG
PLKITLDEHYAVNHQ				NRRVVYGYIKTSIES				HQLFNCIVKAKTANA
LGLADSIVYTLPVAH				MRLFKLREVKRICDL				QWSVPMILFDDAVRL
FISSMVQVVVRGKVP				NHQLFNCIVKAKTAN				LMRLFKLREVKRICD
VPMILFDDAVRLIPV				WNRRVVYGYIKTSIE				FKSFYNFIRFHPGDS
LQRQEVLKRTFPNFL				PVVTSKLDTLKIHLA				GQLQVYSSGIVRHRI
LFKLREVKRICDLSV				VRSEQVLSKYYYSRR				YDRTRIRALELCNIL
IRGVGEARRIIYLIQ				IVYTLPVAHPKKCIV				YANRFGFKSFYNFIR
QPLKITLDEHYAVNH				GQLQVYSSGIVRHRI				FSEREIPYALINRYP
ISSMVQVVVRGKVPD				DLSVINFLPLLFLVQ				QLFNCIVKAKTANAD
NHTNLELLRSLTTIE				RFISSMVQVVVRGKV				PWNRRVVYGYIKTSI
DIVSALNYKPTRNDG				RMDIQPLKITLDEHY				LSKYYYSRRHICGVV
FGFKSFYNFIRFHPG								KWINSPMFNARLRIT
NRFGFKSFYNFIRFH								SPMFNARLRITHGEI
VNIFRTSGAATNEGR
NHQLFNCIVKAKTAN
DFMTDAKWMKWAIDD
QLNRIRTEWINASYD
ARGVDFMTDAKWMKW
TFPNFLMRLFKLREV
RFISSMVQVVVRGKV
IVRHRICEKSILKYK
PDIIRGEITQLNRIR
FYNFIRFHPGDSKKK
FKSFYNFIRFHPGDS
SYNRFISSMVQVVVR
GIVRHRICEKSILKY
GFKSFYNFIRFHPGD
VNHQLFNCIVKAKTA
QVYSSGIVRHRICEK
PMILFDDAVRLIPVE
YALINRYPLAIQTDV
ISYWHRQWSVPMILF
VQVVVRGKVPDIIRG
FRKMALSLIANYEKL
RLQLFGDTLSRKQTQ
DTLKIHLASLCLGLA
VPDIIRGEITQLNRI
RHRICEKSILKYKCK
IQPLKITLDEHYAVN
NISYWHRQWSVPMIL
KSFYNFIRFHPGDSK
KDAYLNSRSELVFPN
SFYNFIRFHPGDSKK
KYKCKVVLVRMPGHV
VTSKLDTLKIHLASL
GNSGLSYNRFISSMV
TLKIHLASLCLGLAD
YNFIRFHPGDSKKKQ
FKLREVKRICDLSVI
CNHTNLELLRSLTTI
KSILKYKCKVVLVRM
LNRIRTEWINASYDR
KLDTLKIHLASLCLG
SGIVRHRICEKSILK
SSGIVRHRICEKSIL

## Sheet: B
HTL BTV Serotype 10
BoLA-DRB3*0101	BoLA-DRB3*0301	BoLA-DRB3*0701	BoLA-DRB3*1702	BoLA-DRB3*2004	BoLA-DRB3*25011	BoLA-DRB3*4303	BoLA-DRB3*6001	BoLA-DRB3*3301	BoLA-DRB3*46011	BoLA-DRB3*5901	BoLA-DRB3*3601	BoLA-DRB3*4802	BoLA-DRB3*2801
LCKILSAIGRKMLDV	PNFLRHVMNLRDVKR	LCKILSAIGRKMLDV	RIIYLIQNTSGVHRL	LELCKILSAIGRKML	QPLKVTLDNHYSVNH	QPLKVTLDNHYSVNH	RRIIYLIQNTSGVHR	FPNFLRHVMNLRDVK	RFGFKSFLNFIRFHP	KLHNILTEPNLLTID	FNCIVKARSANADTI	ARRIIYLIQNTSGVH	LELCKILSAIGRKML
CKILSAIGRKMLDVQ	RIIYLIQNTSGVHRL	LELCKILSAIGRKML	FNCIVKARSANADTI	YKCKVVLVRMPGHVF	IQPLKVTLDNHYSVN	IQPLKVTLDNHYSVN	ARRIIYLIQNTSGVH	PNFLRHVMNLRDVKR	NRFGFKSFLNFIRFH	QPLKVTLDNHYSVNH	KLHNILTEPNLLTID	RRIIYLIQNTSGVHR	YKCKVVLVRMPGHVF
LELCKILSAIGRKML	NFLRHVMNLRDVKRI	NRFGFKSFLNFIRFH		KCKVVLVRMPGHVFG	PLKVTLDNHYSVNHQ	VHGYIKTSAESLGYV		NFLRHVMNLRDVKRI	RRIIYLIQNTSGVHR	LHNILTEPNLLTIDF	LHNILTEPNLLTIDF	EARRIIYLIQNTSGV	LCKILSAIGRKMLDV
ELCKILSAIGRKMLD	FPNFLRHVMNLRDVK	ELCKILSAIGRKMLD		LCKILSAIGRKMLDV	DIQPLKVTLDNHYSV	PLKVTLDNHYSVNHQ		TFPNFLRHVMNLRDV	FGFKSFLNFIRFHPG	PLKVTLDNHYSVNHQ	RIIYLIQNTSGVHRL	LELCKILSAIGRKML	KCKVVLVRMPGHVFG
VNKYHYSRRHISGVV	IIYLIQNTSGVHRLD	GQPYERFISSLVQVI		ELCKILSAIGRKMLD		DIQPLKVTLDNHYSV		KCKVVLVRMPGHVFG	ANRFGFKSFLNFIRF	FKLHNILTEPNLLTI	FKLHNILTEPNLLTI	KCKVVLVRMPGHVFG	ELCKILSAIGRKMLD
FNCIVKARSANADTI	IYLIQNTSGVHRLDI	RFGFKSFLNFIRFHP		FPNFLRHVMNLRDVK				YKCKVVLVRMPGHVF		IQPLKVTLDNHYSVN	NCIVKARSANADTIY	YKCKVVLVRMPGHVF	CKILSAIGRKMLDVQ
IVNKYHYSRRHISGV	FNCIVKARSANADTI	TTEMFHILQGAAYAL		PNFLRHVMNLRDVKR				CKVVLVRMPGHVFGN		HNILTEPNLLTIDFE	LFNCIVKARSANADT	KEARRIIYLIQNTSG	VYFTLRQTYKWSLRS
LFNCIVKARSANADT	FLRHVMNLRDVKRIC	TEMFHILQGAAYALK		CKVVLVRMPGHVFGN				ARRIIYLIQNTSGVH		DIQPLKVTLDNHYSV	QPLKVTLDNHYSVNH	CKVVLVRMPGHVFGN	DVYFTLRQTYKWSLR
KILSAIGRKMLDVQE	AKLKIARGEIATRKV	CKILSAIGRKMLDVQ		FRKVALIILSSYERL				ETFPNFLRHVMNLRD		RFKLHNILTEPNLLT	RRIIYLIQNTSGVHR	ALELCKILSAIGRKM	CKVVLVRMPGHVFGN
RIIYLIQNTSGVHRL	RRIIYLIQNTSGVHR	RGQPYERFISSLVQV		ALELCKILSAIGRKM				FLRHVMNLRDVKRIC		LKVTLDNHYSVNHQL	PLKVTLDNHYSVNHQ	RFGFKSFLNFIRFHP	ALELCKILSAIGRKM
AKLKIARGEIATRKV	KLHNILTEPNLLTID	ANRFGFKSFLNFIRF		KYKCKVVLVRMPGHV				RRIIYLIQNTSGVHR		RIIYLIQNTSGVHRL	IIYLIQNTSGVHRLD	FGFKSFLNFIRFHPG	GDVYFTLRQTYKWSL
PNFLRHVMNLRDVKR	LCKILSAIGRKMLDV	RRIIYLIQNTSGVHR		CKILSAIGRKMLDVQ				FKLHNILTEPNLLTI		IIYLIQNTSGVHRLD	HNILTEPNLLTIDFE	LCKILSAIGRKMLDV	ARRIIYLIQNTSGVH
QLFNCIVKARSANAD	KLKIARGEIATRKVD	GGTFYTFRKVALIIL		RFGFKSFLNFIRFHP				EARRIIYLIQNTSGV		AKLKIARGEIATRKV	IQPLKVTLDNHYSVN	ELCKILSAIGRKMLD	KILSAIGRKMLDVQE
RRIIYLIQNTSGVHR	LFNCIVKARSANADT	KCKVVLVRMPGHVFG		ARRIIYLIQNTSGVH				RFKLHNILTEPNLLT		NAKLKIARGEIATRK		RIIYLIQNTSGVHRL	KYKCKVVLVRMPGHV
NAKLKIARGEIATRK	TFPNFLRHVMNLRDV	QPYERFISSLVQVII		RKVALIILSSYERLD				KLHNILTEPNLLTID		LCKILSAIGRKMLDV		ADSLVYTLPVAHPKK	IVNKYHYSRRHISGV
NFLRHVMNLRDVKRI	LHNILTEPNLLTIDF	SGGTFYTFRKVALII		EARRIIYLIQNTSGV				KEARRIIYLIQNTSG		PLAIRIDVKVDDEDG		FRKVALIILSSYERL	PNFLRHVMNLRDVKR
NKYHYSRRHISGVVS	LELCKILSAIGRKML	YKCKVVLVRMPGHVF		TFPNFLRHVMNLRDV				RIIYLIQNTSGVHRL		IYLIQNTSGVHRLDI		NRFGFKSFLNFIRFH	FPNFLRHVMNLRDVK
HQLFNCIVKARSANA	NAKLKIARGEIATRK	ARRIIYLIQNTSGVH		GQLKVHSMGITRHRI				KVVLVRMPGHVFGND		RRIIYLIQNTSGVHR		KVVLVRMPGHVFGND	EARRIIYLIQNTSGV
SLVYTLPVAHPKKSI	FKLHNILTEPNLLTI	FGFKSFLNFIRFHPG		VYFTLRQTYKWSLRS				IVNKYHYSRRHISGV		PLLFLIQDNISYWHR		GFKSFLNFIRFHPGD	LGDVYFTLRQTYKWS
GQLKVHSMGITRHRI	ELCKILSAIGRKMLD	RIIYLIQNTSGVHRL		DVYFTLRQTYKWSLR				LELCKILSAIGRKML		VVSICVDQNGQLKVH		PNFLRHVMNLRDVKR	KVVLVRMPGHVFGND
NCIVKARSANADTIY	GQLKVHSMGITRHRI	EMFHILQGAAYALKT		NFLRHVMNLRDVKRI				IQPLKVTLDNHYSVN		NFLRHVMNLRDVKRI		FPNFLRHVMNLRDVK	EQIVNKYHYSRRHIS
ADSLVYTLPVAHPKK	QLKVHSMGITRHRIC	ALELCKILSAIGRKM		NRFGFKSFLNFIRFH				GQLKVHSMGITRHRI		FNCIVKARSANADTI		RKVALIILSSYERLD	RRIIYLIQNTSGVHR
DSLVYTLPVAHPKKS	NCIVKARSANADTIY			KEARRIIYLIQNTSG				EQIVNKYHYSRRHIS		KLKIARGEIATRKVD		CKILSAIGRKMLDVQ	FRKVALIILSSYERL
IIYLIQNTSGVHRLD	YLIQNTSGVHRLDIL			FGFKSFLNFIRFHPG				LCKILSAIGRKMLDV		CKILSAIGRKMLDVQ		AKEARRIIYLIQNTS	RFGFKSFLNFIRFHP
QLKVHSMGITRHRIC	MFHILQGAAYALKTT			GDVYFTLRQTYKWSL				DIQPLKVTLDNHYSV		FNAKLKIARGEIATR		TTEMFHILQGAAYAL	NFLRHVMNLRDVKRI
KLKIARGEIATRKVD	EMFHILQGAAYALKT			TFRKVALIILSSYER				AKEARRIIYLIQNTS		YPLAIRIDVKVDDED		DSLVYTLPVAHPKKS	QIVNKYHYSRRHISG
QIVNKYHYSRRHISG	CKILSAIGRKMLDVQ			RRIIYLIQNTSGVHR				QPLKVTLDNHYSVNH		LAIRIDVKVDDEDGR		FKSFLNFIRFHPGDS	GQLKVHSMGITRHRI
QRWIQLRKGTKIGYR	SLVYTLPVAHPKKSI			KVVLVRMPGHVFGND				FRKVALIILSSYERL		LLFLIQDNISYWHRQ		HQLFNCIVKARSANA	KEARRIIYLIQNTSG
FPNFLRHVMNLRDVK	HVQLRNAKEARRIIY			QLKVHSMGITRHRIC				QIVNKYHYSRRHISG		ELCKILSAIGRKMLD		TEMFHILQGAAYALK	FGFKSFLNFIRFHPG
FNAKLKIARGEIATR	HNILTEPNLLTIDFE			ANRFGFKSFLNFIRF				ELCKILSAIGRKMLD		PNFLRHVMNLRDVKR		LADSLVYTLPVAHPK	VNKYHYSRRHISGVV
ALELCKILSAIGRKM	TEMFHILQGAAYALK			KVALIILSSYERLDP				RKVALIILSSYERLD		NILTEPNLLTIDFEK			SGGTFYTFRKVALII
IYLIQNTSGVHRLDI	RFGFKSFLNFIRFHP			LKYKCKVVLVRMPGH				GEVVRLIPIEVGAYA		LELCKILSAIGRKML			HSGGTFYTFRKVALI
FLRHVMNLRDVKRIC	LKVHSMGITRHRICD			ETFPNFLRHVMNLRD				QLKVHSMGITRHRIC		HYPLAIRIDVKVDDE			TFPNFLRHVMNLRDV
EQIVNKYHYSRRHIS	FNAKLKIARGEIATR			KILSAIGRKMLDVQE				LHNILTEPNLLTIDF		FLRHVMNLRDVKRIC			YFTLRQTYKWSLRSE
RWIQLRKGTKIGYRG	QLFNCIVKARSANAD			AKEARRIIYLIQNTS				RETFPNFLRHVMNLR		VSICVDQNGQLKVHS			QLKVHSMGITRHRIC
TQRWIQLRKGTKIGY	RFKLHNILTEPNLLT			GFKSFLNFIRFHPGD				KYKCKVVLVRMPGHV		GVVSICVDQNGQLKV			NRFGFKSFLNFIRFH
KYHYSRRHISGVVSI	DSLVYTLPVAHPKKS			IVNKYHYSRRHISGV				FGEVVRLIPIEVGAY		RFQFKLDEKFIRTDQ			ELGDVYFTLRQTYKW
KLHNILTEPNLLTID	NRFGFKSFLNFIRFH			FLRHVMNLRDVKRIC				KVALIILSSYERLDP					LKYKCKVVLVRMPGH
ARRIIYLIQNTSGVH	ARRIIYLIQNTSGVH			ADSLVYTLPVAHPKK				ALELCKILSAIGRKM					RKVALIILSSYERLD
FKLHNILTEPNLLTI	ALELCKILSAIGRKM			NGQLKVHSMGITRHR				PLLFLIQDNISYWHR					GGTFYTFRKVALIIL
VYFTLRQTYKWSLRS	VHGYIKTSAESLGYV			YFTLRQTYKWSLRSE				RFGFKSFLNFIRFHP					SEQIVNKYHYSRRHI
LKVHSMGITRHRICD	FHILQGAAYALKTTH			EQIVNKYHYSRRHIS				CKILSAIGRKMLDVQ					KSILKYKCKVVLVRM
LVYTLPVAHPKKSIV	ETFPNFLRHVMNLRD			LGDVYFTLRQTYKWS				IIYLIQNTSGVHRLD					HQLFNCIVKARSANA
TFPNFLRHVMNLRDV	ADSLVYTLPVAHPKK			HQLFNCIVKARSANA				VNKYHYSRRHISGVV					ADSLVYTLPVAHPKK
YFTLRQTYKWSLRSE	LKIARGEIATRKVDD			YANRFGFKSFLNFIR				SEQIVNKYHYSRRHI					FLRHVMNLRDVKRIC
NGQLKVHSMGITRHR	VQLRNAKEARRIIYL			QIVNKYHYSRRHISG				IPYSLLNHYPLAIRI					TFRKVALIILSSYER
DVYFTLRQTYKWSLR	HQLFNCIVKARSANA			FKSFLNFIRFHPGDS				FPLLFLIQDNISYWH					DKSILKYKCKVVLVR
LADSLVYTLPVAHPK	ISYWHRQWSIPMILF			RALELCKILSAIGRK				PLKVTLDNHYSVNHQ					ANRFGFKSFLNFIRF
RFKLHNILTEPNLLT	CIVKARSANADTIYY			VALIILSSYERLDPS				VALIILSSYERLDPS					QRWIQLRKGTKIGYR
LHNILTEPNLLTIDF	HGYIKTSAESLGYVL			RIIYLIQNTSGVHRL				ERFKLHNILTEPNLL					GFKSFLNFIRFHPGD
RTKIRALELCKILSA	KHVQLRNAKEARRII			LKVHSMGITRHRICD				NRFGFKSFLNFIRFH					PHSGGTFYTFRKVAL
CIVKARSANADTIYY	RETFPNFLRHVMNLR			VNKYHYSRRHISGVV				FGFKSFLNFIRFHPG					AKEARRIIYLIQNTS
KCKVVLVRMPGHVFG	QRWIQLRKGTKIGYR			TTEMFHILQGAAYAL				FNCIVKARSANADTI					RIIYLIQNTSGVHRL
KVHSMGITRHRICDK	PLLFLIQDNISYWHR			HSGGTFYTFRKVALI				FFPLLFLIQDNISYW					KVALIILSSYERLDP
FTLRQTYKWSLRSEY	VNKYHYSRRHISGVV			RTKIRALELCKILSA				LRHVMNLRDVKRICD					QLFNCIVKARSANAD
TLRQTYKWSLRSEYG	KILSAIGRKMLDVQE			RETFPNFLRHVMNLR				HQLFNCIVKARSANA					FKSFLNFIRFHPGDS
RQTYKWSLRSEYGQR	FGFKSFLNFIRFHPG			KSFLNFIRFHPGDSK				NTSGVHRLDILRETF					ETFPNFLRHVMNLRD
GDVYFTLRQTYKWSL	KVVLVRMPGHVFGND			KSILKYKCKVVLVRM				LLFLIQDNISYWHRQ					TQRWIQLRKGTKIGY
WIQLRKGTKIGYRGQ	LVYTLPVAHPKKSIV			LADSLVYTLPVAHPK				GFKSFLNFIRFHPGD					NGQLKVHSMGITRHR
RFGFKSFLNFIRFHP	NGQLKVHSMGITRHR			SGGTFYTFRKVALII				LFNCIVKARSANADT					RALELCKILSAIGRK
LRQTYKWSLRSEYGQ	IVNKYHYSRRHISGV			QLFNCIVKARSANAD				DIPYSLLNHYPLAIR					CELGDVYFTLRQTYK
YLIQNTSGVHRLDIL	ANRFGFKSFLNFIRF			FYTFRKVALIILSSY				RLDILRETFPNFLRH					GTFYTFRKVALIILS
CKVVLVRMPGHVFGN	CKVVLVRMPGHVFGN			GGTFYTFRKVALIIL				LDILRETFPNFLRHV					LFNCIVKARSANADT
LRHVMNLRDVKRICD	RWIQLRKGTKIGYRG			DSLVYTLPVAHPKKS				ALIILSSYERLDPSL					VGTQRWIQLRKGTKI
ILSAIGRKMLDVQEE	SYWHRQWSIPMILFG			ELGDVYFTLRQTYKW				NGQLKVHSMGITRHR					LADSLVYTLPVAHPK
EARRIIYLIQNTSGV	LLFLIQDNISYWHRQ			LFNCIVKARSANADT				QLFNCIVKARSANAD					SILKYKCKVVLVRMP
SEQIVNKYHYSRRHI	KVHSMGITRHRICDK			ILKYKCKVVLVRMPG				LVQVIIKGRVPDEIR					ILKYKCKVVLVRMPG
PMFNAKLKIARGEIA	NISYWHRQWSIPMIL			VGTQRWIQLRKGTKI				FKSFLNFIRFHPGDS					LKVHSMGITRHRICD
MFNAKLKIARGEIAT	IPYSLLNHYPLAIRI			FNAKLKIARGEIATR				TSGVHRLDILRETFP					CDKSILKYKCKVVLV
HVQLRNAKEARRIIY	KLSVIEALNYRPKRN			DRTKIRALELCKILS				ADSLVYTLPVAHPKK					DSLVYTLPVAHPKKS
YKCKVVLVRMPGHVF	RFQFKLDEKFIRTDQ			TEMFHILQGAAYALK				ANRFGFKSFLNFIRF					RFISSLVQVIIKGRV
KHVQLRNAKEARRII	QLRNAKEARRIIYLI			YTFRKVALIILSSYE				LADSLVYTLPVAHPK					PAINDVFRRYALEMK
GTQRWIQLRKGTKIG	NKYHYSRRHISGVVS			DKSILKYKCKVVLVR				SLVQVIIKGRVPDEI					NKYHYSRRHISGVVS
NRFGFKSFLNFIRFH	PYSLLNHYPLAIRID			TQRWIQLRKGTKIGY				RDIPYSLLNHYPLAI					RETFPNFLRHVMNLR
KVVLVRMPGHVFGND	LFLIQDNISYWHRQW			HTNLDLLRSLTTTEM				LKVHSMGITRHRICD					TTEMFHILQGAAYAL
NHQLFNCIVKARSAN	LRHVMNLRDVKRICD			FGEVVRLIPIEVGAY				EVVRLIPIEVGAYAN					KSFLNFIRFHPGDSK
FGFKSFLNFIRFHPG	NILTEPNLLTIDFEK			FTLRQTYKWSLRSEY				DVYFTLRQTYKWSLR					VNHQLFNCIVKARSA
DRTKIRALELCKILS	EARRIIYLIQNTSGV			PAINDVFRRYALEMK				PYSLLNHYPLAIRID					ILSAIGRKMLDVQEE
SPMFNAKLKIARGEI	GFKSFLNFIRFHPGD			QRWIQLRKGTKIGYR				KILSAIGRKMLDVQE					RTKIRALELCKILSA
VGTQRWIQLRKGTKI	VYFTLRQTYKWSLRS			NTSGVHRLDILRETF				VYFTLRQTYKWSLRS					FTLRQTYKWSLRSEY
GVEFTTDAKWMKWAI	FLNFIRFHPGDSKKK			SEQIVNKYHYSRRHI				GVHRLDILRETFPNF					YANRFGFKSFLNFIR
LGDVYFTLRQTYKWS	TTEMFHILQGAAYAL			IPYSLLNHYPLAIRI				GDVYFTLRQTYKWSL					NHQLFNCIVKARSAN
VQLRNAKEARRIIYL	GQPYERFISSLVQVI			TTTEMFHILQGAAYA				KSFLNFIRFHPGDSK					SLVYTLPVAHPKKSI
RFQFKLDEKFIRTDQ	KYHYSRRHISGVVSI			PHSGGTFYTFRKVAL				LFGEVVRLIPIEVGA					RWIQLRKGTKIGYRG
HNILTEPNLLTIDFE	TRFQFKLDEKFIRTD			SILKYKCKVVLVRMP				FNAKLKIARGEIATR					GTQRWIQLRKGTKIG
PKLSVIEALNYRPKR	PKLSVIEALNYRPKR			SFLNFIRFHPGDSKK				VHRLDILRETFPNFL					ICDKSILKYKCKVVL
RALELCKILSAIGRK	RTKIRALELCKILSA			TSGVHRLDILRETFP				NAKLKIARGEIATRK					TEMFHILQGAAYALK
NLDLLRSLTTTEMFH	LNFIRFHPGDSKKKQ			KIRALELCKILSAIG				QRWIQLRKGTKIGYR					FISSLVQVIIKGRVP
KLSVIEALNYRPKRN	STRFQFKLDEKFIRT			ITSKLDTLKLHIASL				DILRETFPNFLRHVM					VALIILSSYERLDPS
ETFPNFLRHVMNLRD	AVHGYIKTSAESLGY			SLVYTLPVAHPKKSI				RTKIRALELCKILSA					PMFNAKLKIARGEIA
LKIARGEIATRKVDD				EDNKYVFSRLNLFDT				LFLIQDNISYWHRQW					HPAINDVFRRYALEM
RKVALIILSSYERLD				IRALELCKILSAIGR				TQRWIQLRKGTKIGY					FYTFRKVALIILSSY
KVALIILSSYERLDP				ALIILSSYERLDPSL				HRLDILRETFPNFLR					IPYSLLNHYPLAIRI
SGGTFYTFRKVALII				GEVVRLIPIEVGAYA				SGVHRLDILRETFPN					TFYTFRKVALIILSS
VNHQLFNCIVKARSA				TKIRALELCKILSAI				VVLVRMPGHVFGNDE					DRTKIRALELCKILS
TEMFHILQGAAYALK				TFYTFRKVALIILSS				PKLSVIEALNYRPKR					KVHSMGITRHRICDK
INSPMFNAKLKIARG				NHTNLDLLRSLTTTE				DRTKIRALELCKILS					INSPMFNAKLKIARG
PKDEMALSTRFQFKL				GTFYTFRKVALIILS				NFFPLLFLIQDNISY					FNAKLKIARGEIATR
GGTFYTFRKVALIIL				TNLDLLRSLTTTEMF				YSLLNHYPLAIRIDV					TTTEMFHILQGAAYA
TRFQFKLDEKFIRTD				QNGQLKVHSMGITRH				IYLIQNTSGVHRLDI					DIPYSLLNHYPLAIR
GFKSFLNFIRFHPGD				NHQLFNCIVKARSAN				GLADSLVYTLPVAHP					EDNKYVFSRLNLFDT
NSPMFNAKLKIARGE				NAKLKIARGEIATRK				ERDIPYSLLNHYPLA					FNCIVKARSANADTI
FRKVALIILSSYERL				DNKYVFSRLNLFDTN				SSLVQVIIKGRVPDE					PKDEMALSTRFQFKL
STRFQFKLDEKFIRT				GTQRWIQLRKGTKIG				MILFGEVVRLIPIEV					VVLVRMPGHVFGNDE
FLNFIRFHPGDSKKK				YDRTKIRALELCKIL				EDNKYVFSRLNLFDT					SVNHQLFNCIVKARS
ANRFGFKSFLNFIRF				RFKLHNILTEPNLLT				QNGQLKVHSMGITRH					DNKYVFSRLNLFDTN
QTYKWSLRSEYGQRE				VNHQLFNCIVKARSA				AKLKIARGEIATRKV					RDIPYSLLNHYPLAI
KGVEFTTDAKWMKWA				FNCIVKARSANADTI				VPKLSVIEALNYRPK					ISSLVQVIIKGRVPD
IPYSLLNHYPLAIRI				CELGDVYFTLRQTYK				MDIQPLKVTLDNHYS					MFNAKLKIARGEIAT
QLRNAKEARRIIYLI				DIPYSLLNHYPLAIR				YANRFGFKSFLNFIR					GEVVRLIPIEVGAYA
TKIRALELCKILSAI				KVHSMGITRHRICDK				VGTQRWIQLRKGTKI					ITSKLDTLKLHIASL
RETFPNFLRHVMNLR				RFISSLVQVIIKGRV				LIILSSYERLDPSLH					RSEQIVNKYHYSRRH
FKSFLNFIRFHPGDS				HPAINDVFRRYALEM				GQPYERFISSLVQVI					SFLNFIRFHPGDSKK
LDLLRSLTTTEMFHI				NKYVFSRLNLFDTNL				PKKSIVLIIVGDDKL					YTFRKVALIILSSYE
EMFHILQGAAYALKT				FKLHNILTEPNLLTI				NKYHYSRRHISGVVS					LRHVMNLRDVKRICD
QPLKVTLDNHYSVNH				KYVFSRLNLFDTNLA				HNILTEPNLLTIDFE
IQPLKVTLDNHYSVN				LRHVMNLRDVKRICD				ILFGEVVRLIPIEVG
TNLDLLRSLTTTEMF				PMFNAKLKIARGEIA				KVHSMGITRHRICDK
DITLHAYDKRKSTKS				ISYWHRQWSIPMILF				KKSIVLIIVGDDKLE
ITLHAYDKRKSTKSA				NKYHYSRRHISGVVS				VVRLIPIEVGAYANR
KEARRIIYLIQNTSG				MFNAKLKIARGEIAT				YDRTKIRALELCKIL
LDITLHAYDKRKSTK				KMDIQPLKVTLDNHY				VPRLLDITLHAYDKR
LIQNTSGVHRLDILR				NLDLLRSLTTTEMFH				KSILKYKCKVVLVRM
IQLRKGTKIGYRGQP				VVLVRMPGHVFGNDE				NISYWHRQWSIPMIL
QNGQLKVHSMGITRH				CDKSILKYKCKVVLV				DNKYVFSRLNLFDTN
MFHILQGAAYALKTT				CNHTNLDLLRSLTTT				DSLVYTLPVAHPKKS
SFLNFIRFHPGDSKK				AKLKIARGEIATRKV				NKYVFSRLNLFDTNL
VALIILSSYERLDPS				RDIPYSLLNHYPLAI				TEMFHILQGAAYALK
TTEMFHILQGAAYAL				TLRQTYKWSLRSEYG				TFRKVALIILSSYER
HSGGTFYTFRKVALI				LEDNKYVFSRLNLFD				NCIVKARSANADTIY
PLKVTLDNHYSVNHQ				ILSAIGRKMLDVQEE				LEDNKYVFSRLNLFD
YDRTKIRALELCKIL				NISYWHRQWSIPMIL				ISYWHRQWSIPMILF
EKHVQLRNAKEARRI				AINDVFRRYALEMKE				ILRETFPNFLRHVMN
PYSLLNHYPLAIRID				PKLSVIEALNYRPKR				TTEMFHILQGAAYAL
KDEMALSTRFQFKLD				PKKSIVLIIVGDDKL				AGLADSLVYTLPVAH
GEVVRLIPIEVGAYA				FLNFIRFHPGDSKKK				QPYERFISSLVQVII
VEFTTDAKWMKWAID				LTTTEMFHILQGAAY				PAINDVFRRYALEMK
KIRALELCKILSAIG				LFGEVVRLIPIEVGA				SERDIPYSLLNHYPL
ELGDVYFTLRQTYKW				FISSLVQVIIKGRVP				LKVTLDNHYSVNHQL
KSFLNFIRFHPGDSK				TSKLDTLKLHIASLC
GTFYTFRKVALIILS				KKSIVLIIVGDDKLE
PAINDVFRRYALEMK				SGVHRLDILRETFPN
WINSPMFNAKLKIAR				ICDKSILKYKCKVVL
LNFIRFHPGDSKKKQ				INDVFRRYALEMKEF
FISSLVQVIIKGRVP				PYSLLNHYPLAIRID
ISSLVQVIIKGRVPD				ISSLVQVIIKGRVPD
DIQPLKVTLDNHYSV				EMFHILQGAAYALKT
RFISSLVQVIIKGRV				DTLKLHIASLCAGLA
RHVMNLRDVKRICDL				PLEDNKYVFSRLNLF
SSLVQVIIKGRVPDE				VITSKLDTLKLHIAS
FDYIFEKHVQLRNAK				VPKLSVIEALNYRPK
HTNLDLLRSLTTTEM				PYYDLRLQLFGDALS
VPKLSVIEALNYRPK				IIYLIQNTSGVHRLD
GLADSLVYTLPVAHP				GLADSLVYTLPVAHP
LRNAKEARRIIYLIQ				KCNHTNLDLLRSLTT
RSEQIVNKYHYSRRH				DKMDIQPLKVTLDNH
VHSMGITRHRICDKS				INSPMFNAKLKIARG
ISYWHRQWSIPMILF
ALIILSSYERLDPSL
KYKCKVVLVRMPGHV
VHGYIKTSAESLGYV
EPKDEMALSTRFQFK
VFDYIFEKHVQLRNA
LLDITLHAYDKRKST
RLLDITLHAYDKRKS
FGEVVRLIPIEVGAY
DIPYSLLNHYPLAIR
INDVFRRYALEMKEF
HPAINDVFRRYALEM
KSILKYKCKVVLVRM
SLVQVIIKGRVPDEI
IRALELCKILSAIGR
SVNHQLFNCIVKARS

## Sheet: C
HTL BTV Serotype 11
BoLA-DRB3*0101	BoLA-DRB3*0301	BoLA-DRB3*0701	BoLA-DRB3*1702	BoLA-DRB3*2004	BoLA-DRB3*25011	BoLA-DRB3*4303	BoLA-DRB3*6001	BoLA-DRB3*3301	BoLA-DRB3*46011	BoLA-DRB3*5901	BoLA-DRB3*3601	BoLA-DRB3*4802	BoLA-DRB3*2801
HNQIRLVRGTRIGYK	HNQIRLVRGTRIGYK	VHNQIRLVRGTRIGY	HNQIRLVRGTRIGYK	VHNQIRLVRGTRIGY	VPMILYDDVIRLIPV	VPMILYDDVIRLIPV	VHNQIRLVRGTRIGY	VHNQIRLVRGTRIGY	SISFNYYASTKIAQG	LYSILTDPNLLTIDF	HNQIRLVRGTRIGYK	HNQIRLVRGTRIGYK	VHNQIRLVRGTRIGY
NQIRLVRGTRIGYKG	NQIRLVRGTRIGYKG	HNQIRLVRGTRIGYK	VHNQIRLVRGTRIGY	HNQIRLVRGTRIGYK	AVPMILYDDVIRLIP	VHNQIRLVRGTRIGY	HNQIRLVRGTRIGYK	PGVHNQIRLVRGTRI		VPMILYDDVIRLIPV	VHNQIRLVRGTRIGY	ADSIVYTLPVAHPKK	HNQIRLVRGTRIGYK
VHNQIRLVRGTRIGY	VHNQIRLVRGTRIGY	NQIRLVRGTRIGYKG	NQIRLVRGTRIGYKG	GVHNQIRLVRGTRIG	WAVPMILYDDVIRLI	HNQIRLVRGTRIGYK	GVHNQIRLVRGTRIG	HNQIRLVRGTRIGYK		KLYSILTDPNLLTID	NQIRLVRGTRIGYKG	VHNQIRLVRGTRIGY	PGVHNQIRLVRGTRI
QIRLVRGTRIGYKGE	QIRLVRGTRIGYKGE	GVHNQIRLVRGTRIG	FNCIVKARSANADTI	PGVHNQIRLVRGTRI	PMILYDDVIRLIPVE	KLYSILTDPNLLTID	PGVHNQIRLVRGTRI	GVHNQIRLVRGTRIG		PMILYDDVIRLIPVE	LYSILTDPNLLTIDF	NQIRLVRGTRIGYKG	GVHNQIRLVRGTRIG
GVHNQIRLVRGTRIG	FNCIVKARSANADTI	PGVHNQIRLVRGTRI		NQIRLVRGTRIGYKG	KLYSILTDPNLLTID	FKLYSILTDPNLLTI	NQIRLVRGTRIGYKG	NQIRLVRGTRIGYKG		HNQIRLVRGTRIGYK	QIRLVRGTRIGYKGE	LELCKILSAIGRKML	NQIRLVRGTRIGYKG
LCKILSAIGRKMLNT	LCKILSAIGRKMLNT	QIRLVRGTRIGYKGE		LELCKILSAIGRKML	LYSILTDPNLLTIDF		ADSIVYTLPVAHPKK	QIRLVRGTRIGYKGE		YSILTDPNLLTIDFE	GVHNQIRLVRGTRIG	GVHNQIRLVRGTRIG	LCKILSAIGRKMLNT
CKILSAIGRKMLNTH	RVDIVEALAAKPMRN	LCKILSAIGRKMLNT		FPNFFRHFLKLKDVQ	FKLYSILTDPNLLTI		LADSIVYTLPVAHPK	ARLNVIRTEWINAQF		VHNQIRLVRGTRIGY	KLYSILTDPNLLTID	DSIVYTLPVAHPKKC	LELCKILSAIGRKML
ELCKILSAIGRKMLN	ELCKILSAIGRKMLN	PNFFRHFLKLKDVQL		PNFFRHFLKLKDVQL	QWAVPMILYDDVIRL			IARLNVIRTEWINAQ		AVPMILYDDVIRLIP	PGVHNQIRLVRGTRI	LADSIVYTLPVAHPK	ELCKILSAIGRKMLN
PGVHNQIRLVRGTRI	GVHNQIRLVRGTRIG	ELCKILSAIGRKMLN		TFPNFFRHFLKLKDV	VHNQIRLVRGTRIGY			LADSIVYTLPVAHPK		NQIRLVRGTRIGYKG	VPMILYDDVIRLIPV	PNFFRHFLKLKDVQL	GGALYTFRRVALMLM
ADSIVYTLPVAHPKK	LFNCIVKARSANADT	GGALYTFRRVALMLM		ELCKILSAIGRKMLN	MILYDDVIRLIPVEV			RLNVIRTEWINAQFD		FKLYSILTDPNLLTI	YSILTDPNLLTIDFE	ELCKILSAIGRKMLN	CKILSAIGRKMLNTH
DSIVYTLPVAHPKKC	ADSIVYTLPVAHPKK	NFFRHFLKLKDVQLI		LCKILSAIGRKMLNT	HNQIRLVRGTRIGYK			ADSIVYTLPVAHPKK		PGVHNQIRLVRGTRI	FNCIVKARSANADTI	LCKILSAIGRKMLNT	SGGALYTFRRVALML
SIVYTLPVAHPKKCI	SIVYTLPVAHPKKCI	LELCKILSAIGRKML		VYHTLRQVYKWSLRQ				DIARLNVIRTEWINA		QIRLVRGTRIGYKGE	FKLYSILTDPNLLTI	PGVHNQIRLVRGTRI	PNFFRHFLKLKDVQL
KILSAIGRKMLNTHE	LELCKILSAIGRKML	GALYTFRRVALMLMA		DVYHTLRQVYKWSLR				KCKVVLVKMPGYVFG		PLAIRTDVKIADTDE	PMILYDDVIRLIPVE	FPNFFRHFLKLKDVQ	GDVYHTLRQVYKWSL
LELCKILSAIGRKML	DSIVYTLPVAHPKKC	GEAYSRFVSSLVQVR		QIRLVRGTRIGYKGE				YKCKVVLVKMPGYVF		WAVPMILYDDVIRLI	AVPMILYDDVIRLIP	QIRLVRGTRIGYKGE	DVYHTLRQVYKWSLR
FNCIVKARSANADTI	CKILSAIGRKMLNTH	ADSIVYTLPVAHPKK		GDVYHTLRQVYKWSL				GLADSIVYTLPVAHP		GVHNQIRLVRGTRIG	ARLNVIRTEWINAQF	ALELCKILSAIGRKM	QIRLVRGTRIGYKGE
LFNCIVKARSANADT	PGVHNQIRLVRGTRI	SGGALYTFRRVALML		VTFPNFFRHFLKLKD				VPMILYDDVIRLIPV		MILYDDVIRLIPVEV	NCIVKARSANADTIY	NFFRHFLKLKDVQLI	FPNFFRHFLKLKDVQ
VVSKYYFSRRHVSGI	NCIVKARSANADTIY	KGEAYSRFVSSLVQV		NFFRHFLKLKDVQLI				FKLYSILTDPNLLTI		YPLAIRTDVKIADTD	ADSIVYTLPVAHPKK	SIVYTLPVAHPKKCI	VVSKYYFSRRHVSGI
VSKYYFSRRHVSGIV	PRVDIVEALAAKPMR	FFRHFLKLKDVQLIS		KCKVVLVKMPGYVFG				LELCKILSAIGRKML		HYPLAIRTDVKIADT	RLNVIRTEWINAQFD	TFPNFFRHFLKLKDV	QVVSKYYFSRRHVSG
LADSIVYTLPVAHPK	LYSILTDPNLLTIDF	EAYSRFVSSLVQVRI		CKILSAIGRKMLNTH				AKEARRILYLIQNLD		SILTDPNLLTIDFEK	LFNCIVKARSANADT	GGALYTFRRVALMLM	EQVVSKYYFSRRHVS
QLFNCIVKARSANAD	KLYSILTDPNLLTID	FPNFFRHFLKLKDVQ		YKCKVVLVKMPGYVF				CKVVLVKMPGYVFGN		LAIRTDVKIADTDEG	WAVPMILYDDVIRLI	CKILSAIGRKMLNTH	VYHTLRQVYKWSLRQ
IRLVRGTRIGYKGEA	GVEFMTNAKWMKWAI	CKILSAIGRKMLNTH		ADSIVYTLPVAHPKK				RFKLYSILTDPNLLT		RFKLYSILTDPNLLT	MILYDDVIRLIPVEV	KCKVVLVKMPGYVFG	TFPNFFRHFLKLKDV
HQLFNCIVKARSANA	NQLKVYSSGIVRHRV	LADSIVYTLPVAHPK		ALELCKILSAIGRKM				KEARRILYLIQNLDE		RLNVIRTEWINAQFD	DSIVYTLPVAHPKKC	SGGALYTFRRVALML	GALYTFRRVALMLMA
GVEFMTNAKWMKWAI	SISFNYYASTKIAQG	ALYTFRRVALMLMAN		GGALYTFRRVALMLM				AVPMILYDDVIRLIP		ARLNVIRTEWINAQF	IARLNVIRTEWINAQ	FFRHFLKLKDVQLIS	LGDVYHTLRQVYKWS
NCIVKARSANADTIY	VDIVEALAAKPMRND	TFPNFFRHFLKLKDV		SGGALYTFRRVALML				AGLADSIVYTLPVAH		ADSIVYTLPVAHPKK	SILTDPNLLTIDFEK	YKCKVVLVKMPGYVF	ADSIVYTLPVAHPKK
QVVSKYYFSRRHVSG	ISFNYYASTKIAQGG	DIPYSLLSHYPLAIR		LGDVYHTLRQVYKWS				WAVPMILYDDVIRLI		ILYDDVIRLIPVEVG	LNVIRTEWINAQFDS	GDVYHTLRQVYKWSL	HSGGALYTFRRVALM
GDVYHTLRQVYKWSL	FKLYSILTDPNLLTI	DSIVYTLPVAHPKKC		GALYTFRRVALMLMA				DSIVYTLPVAHPKKC		LNVIRTEWINAQFDS	LADSIVYTLPVAHPK	DVYHTLRQVYKWSLR	KILSAIGRKMLNTHE
DVYHTLRQVYKWSLR	QLFNCIVKARSANAD	LYTFRRVALMLMANY		HSGGALYTFRRVALM				ELCKILSAIGRKMLN		LCKILSAIGRKMLNT		LGDVYHTLRQVYKWS	ALELCKILSAIGRKM
VYHTLRQVYKWSLRQ	SFNYYASTKIAQGGV	GSISFNYYASTKIAQ		EQVVSKYYFSRRHVS				KLYSILTDPNLLTID		AKPMRNDGIVVPRLL		VYHTLRQVYKWSLRQ	NFFRHFLKLKDVQLI
SKYYFSRRHVSGIVS	QLKVYSSGIVRHRVC	SISFNYYASTKIAQG		LADSIVYTLPVAHPK				EARRILYLIQNLDEP		QWAVPMILYDDVIRL		GALYTFRRVALMLMA	VSKYYFSRRHVSGIV
ALELCKILSAIGRKM	RLRITHGEIATRKSA	AYSRFVSSLVQVRIQ		YHTLRQVYKWSLRQD				VDDIARLNVIRTEWI		PPEIVDDIARLNVIR		CKVVLVKMPGYVFGN	VTFPNFFRHFLKLKD
IVYTLPVAHPKKCIV	GEAYSRFVSSLVQVR	YKGEAYSRFVSSLVQ		FFRHFLKLKDVQLIS				IRLVRGTRIGYKGEA		DSIVYTLPVAHPKKC		HSGGALYTFRRVALM	YKCKVVLVKMPGYVF
RVDIVEALAAKPMRN	ALELCKILSAIGRKM	NTEMFHMLQGAAYSL		QVVSKYYFSRRHVSG				LCKILSAIGRKMLNT		DVQLISDLNVINFLP		VVSKYYFSRRHVSGI	LADSIVYTLPVAHPK
RGVEFMTNAKWMKWA	RGVEFMTNAKWMKWA	IPYSLLSHYPLAIRT		VVSKYYFSRRHVSGI				ENNKYVFSRINLFDS		LADSIVYTLPVAHPK		QVVSKYYFSRRHVSG	KCKVVLVKMPGYVFG
LGDVYHTLRQVYKWS	FFRHFLKLKDVQLIS	ALELCKILSAIGRKM		CKVVLVKMPGYVFGN				ARRILYLIQNLDEPQ		AHLNIRSEFVLPSYF		HQLFNCIVKARSANA	PHSGGALYTFRRVAL
EQVVSKYYFSRRHVS	EAYSRFVSSLVQVRI	TEMFHMLQGAAYSLK		PHSGGALYTFRRVAL				NNKYVFSRINLFDSN		KDVQLISDLNVINFL			ELGDVYHTLRQVYKW
NQLKVYSSGIVRHRV	TEMFHMLQGAAYSLK	TDIPYSLLSHYPLAI		KILSAIGRKMLNTHE				PNFFRHFLKLKDVQL		HLNIRSEFVLPSYFD			ALYTFRRVALMLMAN
APGVHNQIRLVRGTR	IRLVRGTRIGYKGEA	FRHFLKLKDVQLISD		ELGDVYHTLRQVYKW				LNVIRTEWINAQFDS		SHYPLAIRTDVKIAD			DSIVYTLPVAHPKKC
PNFFRHFLKLKDVQL	ISYWHRQWAVPMILY	VSKYYFSRRHVSGIV		KYKCKVVLVKMPGYV				LENNKYVFSRINLFD		IRLVRGTRIGYKGEA			EKFILKYKCKVVLVK
GGALYTFRRVALMLM	KILSAIGRKMLNTHE			KEARRILYLIQNLDE				ALELCKILSAIGRKM		CKILSAIGRKMLNTH			FFRHFLKLKDVQLIS
VEFMTNAKWMKWAID	IVYTLPVAHPKKCIV			DSIVYTLPVAHPKKC				VVSKYYFSRRHVSGI		ELCKILSAIGRKMLN			SEQVVSKYYFSRRHV
PRVDIVEALAAKPMR	AYSRFVSSLVQVRIQ			ALYTFRRVALMLMAN				PMILYDDVIRLIPVE		AIRTDVKIADTDEGH			KFILKYKCKVVLVKM
QLKVYSSGIVRHRVC	NFFRHFLKLKDVQLI			AKEARRILYLIQNLD				DDIARLNVIRTEWIN		VQLISDLNVINFLPL			CEKFILKYKCKVVLV
SGGALYTFRRVALML	GSISFNYYASTKIAQ			HTLRQVYKWSLRQDY				KVVLVKMPGYVFGND		FNCIVKARSANADTI			CKVVLVKMPGYVFGN
NFFRHFLKLKDVQLI	YSILTDPNLLTIDFE			EARRILYLIQNLDEP				GDVYHTLRQVYKWSL		TPPEIVDDIARLNVI			VCEKFILKYKCKVVL
KLYSILTDPNLLTID	PNFFRHFLKLKDVQL			ARRILYLIQNLDEPQ				NFFRHFLKLKDVQLI		IARLNVIRTEWINAQ			LYTFRRVALMLMANY
GALYTFRRVALMLMA	VEFMTNAKWMKWAID			LYTFRRVALMLMANY				LYSILTDPNLLTIDF		APGVHNQIRLVRGTR			YHTLRQVYKWSLRQD
KYYFSRRHVSGIVSI	HQLFNCIVKARSANA			VSKYYFSRRHVSGIV				MILYDDVIRLIPVEV		LLTIDFEKDAHLNIR			KYKCKVVLVKMPGYV
SFNYYASTKIAQGGV	QWIYSPMFNARLRIT			IYSPMFNARLRITHG				CKILSAIGRKMLNTH		AAKPMRNDGIVVPRL			SIVYTLPVAHPKKCI
LYSILTDPNLLTIDF	CIVKARSANADTIYY			HQLFNCIVKARSANA				PLENNKYVFSRINLF		KPMRNDGIVVPRLLD			CELGDVYHTLRQVYK
ELGDVYHTLRQVYKW	FNYYASTKIAQGGVH			FRHFLKLKDVQLISD				RRILYLIQNLDEPQR		PEIVDDIARLNVIRT			HQLFNCIVKARSANA
FPNFFRHFLKLKDVQ	EMFHMLQGAAYSLKS			SEQVVSKYYFSRRHV				EQVVSKYYFSRRHVS		PLLFLVQDNISYWHR			IYSPMFNARLRITHG
ILSAIGRKMLNTHEE	RFKLYSILTDPNLLT			TTKLDTLKIHLSSLC				SIVYTLPVAHPKKCI		LTIDFEKDAHLNIRS			SKYYFSRRHVSGIVS
ISFNYYASTKIAQGG	VFGYIKASTESPEYA			TKLDTLKIHLSSLCA				KDVQLISDLNVINFL		SIVYTLPVAHPKKCI			WIYSPMFNARLRITH
FKLYSILTDPNLLTI	LKVYSSGIVRHRVCE			RALELCKILSAIGRK				DVYHTLRQVYKWSLR		LELCKILSAIGRKML			HTLRQVYKWSLRQDY
SISFNYYASTKIAQG	FRHFLKLKDVQLISD			SIVYTLPVAHPKKCI				DDVIRLIPVEVGAYA		NLLTIDFEKDAHLNI			SPMFNARLRITHGEI
IYSPMFNARLRITHG	VSKYYFSRRHVSGIV			TFRRVALMLMANYEK				YDDVIRLIPVEVGAY		YAPGVHNQIRLVRGT			RVCEKFILKYKCKVV
CIVKARSANADTIYY	MFHMLQGAAYSLKSN			KVVLVKMPGYVFGND				GGALYTFRRVALMLM		NVIRTEWINAQFDST			NVTFPNFFRHFLKLK
FFRHFLKLKDVQLIS	LADSIVYTLPVAHPK			WIYSPMFNARLRITH				VSKYYFSRRHVSGIV					QLFNCIVKARSANAD
ARGVEFMTNAKWMKW	NISYWHRQWAVPMIL			RFGIKSFFNFTRFHP				ILYDDVIRLIPVEVG					GLADSIVYTLPVAHP
SPMFNARLRITHGEI	PLLFLVQDNISYWHR			VTTKLDTLKIHLSSL				QVVSKYYFSRRHVSG					FRHFLKLKDVQLISD
VDIVEALAAKPMRND	SYWHRQWAVPMILYD			TLRQVYKWSLRQDYG				FNCIVKARSANADTI					ILSAIGRKMLNTHEE
GLADSIVYTLPVAHP	YSRFVSSLVQVRIQG			CELGDVYHTLRQVYK				WIYSPMFNARLRITH					IRLVRGTRIGYKGEA
RFKLYSILTDPNLLT	ARLRITHGEIATRKS			KLDTLKIHLSSLCAG				FPNFFRHFLKLKDVQ					KVVLVKMPGYVFGND
ALYTFRRVALMLMAN	SKYYFSRRHVSGIVS			EKFILKYKCKVVLVK				NKYVFSRINLFDSNL					RALELCKILSAIGRK
LKVYSSGIVRHRVCE	DIVEALAAKPMRNDG			FRRVALMLMANYEKL				LPLLFLVQDNISYWH					YSPMFNARLRITHGE
WIYSPMFNARLRITH	VVSKYYFSRRHVSGI			CEKFILKYKCKVVLV				HQLFNCIVKARSANA					TKLDTLKIHLSSLCA
HSGGALYTFRRVALM	DQWIYSPMFNARLRI			KFILKYKCKVVLVKM				LGDVYHTLRQVYKWS					LFNCIVKARSANADT
YSPMFNARLRITHGE	DNQLKVYSSGIVRHR			RFKLYSILTDPNLLT				TFPNFFRHFLKLKDV					RFGIKSFFNFTRFHP
YHTLRQVYKWSLRQD	WIYSPMFNARLRITH			LKYKCKVVLVKMPGY				KILSAIGRKMLNTHE					APGVHNQIRLVRGTR
RKAIKSARGVEFMTN	NTEMFHMLQGAAYSL			QLFNCIVKARSANAD				LEMLNVTFPNFFRHF					TTKLDTLKIHLSSLC
DNQLKVYSSGIVRHR	KYYFSRRHVSGIVSI			GLADSIVYTLPVAHP				DVQLISDLNVINFLP					FGIKSFFNFTRFHPG
TFPNFFRHFLKLKDV	RVALMLMANYEKLSP			YSPMFNARLRITHGE				LFNCIVKARSANADT					ENNKYVFSRINLFDS
GSISFNYYASTKIAQ	GALYTFRRVALMLMA			YTFRRVALMLMANYE				VQLISDLNVINFLPL					VTTKLDTLKIHLSSL
EFMTNAKWMKWAIDD	ARGVEFMTNAKWMKW			NVTFPNFFRHFLKLK				SGGALYTFRRVALML					KLDTLKIHLSSLCAG
ARLNVIRTEWINAQF	LLFLVQDNISYWHRQ			NRFGIKSFFNFTRFH				ERFKLYSILTDPNLL					TFRRVALMLMANYEK
YAPGVHNQIRLVRGT	RKAIKSARGVEFMTN			VCEKFILKYKCKVVL				PEIVDDIARLNVIRT					FILKYKCKVVLVKMP
HTLRQVYKWSLRQDY	ALYTFRRVALMLMAN			RRILYLIQNLDEPQR				QWAVPMILYDDVIRL					TLRQVYKWSLRQDYG
NHQLFNCIVKARSAN	GDVYHTLRQVYKWSL			LFNCIVKARSANADT				FFRHFLKLKDVQLIS					LKYKCKVVLVKMPGY
LRQVYKWSLRQDYGR	NARLRITHGEIATRK			SPMFNARLRITHGEI				KYKCKVVLVKMPGYV					DIPYSLLSHYPLAIR
STKIRALELCKILSA	HLNIRSEFVLPSYFD			FGIKSFFNFTRFHPG				GALYTFRRVALMLMA					VNHQLFNCIVKARSA
FNYYASTKIAQGGVH	LRITHGEIATRKSAD			APGVHNQIRLVRGTR				PLLFLVQDNISYWHR					NHQLFNCIVKARSAN
HINIFNVRAPATHEG	KSNYELITNSERNST			AYSRFVSSLVQVRIQ				VYHTLRQVYKWSLRQ					YTFRRVALMLMANYE
RLNVIRTEWINAQFD	IPYSLLSHYPLAIRT			ENNKYVFSRINLFDS				RFGIKSFFNFTRFHP					NNKYVFSRINLFDSN
AYSRFVSSLVQVRIQ	VYHTLRQVYKWSLRQ			EAYSRFVSSLVQVRI				RILYLIQNLDEPQRL					PMFNARLRITHGEIA
DRKAIKSARGVEFMT	LDLLRSLTNTEMFHM			VDDIARLNVIRTEWI				QLFNCIVKARSANAD					NRFGIKSFFNFTRFH
DTLKIHLSSLCAGLA	DVYHTLRQVYKWSLR			DIARLNVIRTEWINA				FLPLLFLVQDNISYW					AGLADSIVYTLPVAH
TLRQVYKWSLRQDYG	FPNFFRHFLKLKDVQ			RRVALMLMANYEKLS				LDTLKIHLSSLCAGL					LDTLKIHLSSLCAGL
FRHFLKLKDVQLISD	GGALYTFRRVALMLM			GEAYSRFVSSLVQVR				SEHINIFNVRAPATH					FRRVALMLMANYEKL
RLRITHGEIATRKSA	RRVALMLMANYEKLS			IARLNVIRTEWINAQ				DVIRLIPVEVGAYAN					HRVCEKFILKYKCKV
CELGDVYHTLRQVYK	LYTFRRVALMLMANY			NNKYVFSRINLFDSN				EMLNVTFPNFFRHFL					TDIPYSLLSHYPLAI
GEAYSRFVSSLVQVR	AHLNIRSEFVLPSYF			STKIRALELCKILSA				NQLKVYSSGIVRHRV					PLENNKYVFSRINLF
LYTFRRVALMLMANY	EFMTNAKWMKWAIDD			LDTLKIHLSSLCAGL				LKDVQLISDLNVINF					DTLKIHLSSLCAGLA
PMFNARLRITHGEIA	VVFGYIKASTESPEY			ERFKLYSILTDPNLL				IYSPMFNARLRITHG					IPYSLLSHYPLAIRT
YSILTDPNLLTIDFE	LGDVYHTLRQVYKWS			ARLNVIRTEWINAQF				KLDTLKIHLSSLCAG					NQLKVYSSGIVRHRV
VPMILYDDVIRLIPV	VPMILYDDVIRLIPV			DIPYSLLSHYPLAIR				RLEMLNVTFPNFFRH					KEARRILYLIQNLDE
IARLNVIRTEWINAQ	VPRVDIVEALAAKPM			NTEMFHMLQGAAYSL				HSGGALYTFRRVALM					AKEARRILYLIQNLD
TLKIHLSSLCAGLAD	TLKIHLSSLCAGLAD			IRLVRGTRIGYKGEA				FGIKSFFNFTRFHPG					ECELGDVYHTLRQVY
EAYSRFVSSLVQVRI	NLDLLRSLTNTEMFH			KIRALELCKILSAIG				DIPYSLLSHYPLAIR					IVYTLPVAHPKKCIV
RALELCKILSAIGRK	PYSLLSHYPLAIRTD			AGLADSIVYTLPVAH				VTFPNFFRHFLKLKD					LENNKYVFSRINLFD
EHINIFNVRAPATHE	FGYIKASTESPEYAL			IPYSLLSHYPLAIRT				DTLKIHLSSLCAGLA					RRVALMLMANYEKLS
NLDLLRSLTNTEMFH	LFLVQDNISYWHRQW			IRALELCKILSAIGR				IPYSLLSHYPLAIRT					ILKYKCKVVLVKMPG
VNHQLFNCIVKARSA	KVYSSGIVRHRVCEK			TDIPYSLLSHYPLAI				ELGDVYHTLRQVYKW					GIKSFFNFTRFHPGD
YSRFVSSLVQVRIQG	FGSISFNYYASTKIA			YDDVIRLIPVEVGAY				EHINIFNVRAPATHE					FNCIVKARSANADTI
HLNIRSEFVLPSYFD				TKIRALELCKILSAI				QLISDLNVINFLPLL					STKIRALELCKILSA
SEQVVSKYYFSRRHV				NHQLFNCIVKARSAN				KYVFSRINLFDSNLD					AVNHQLFNCIVKARS
AHLNIRSEFVLPSYF				TEMFHMLQGAAYSLK				DNQLKVYSSGIVRHR					KYYFSRRHVSGIVSI
DDVIRLIPVEVGAYA				SRFVSSLVQVRIQGR				FRRVALMLMANYEKL					SRFVSSLVQVRIQGR
ARLRITHGEIATRKS				NQLKVYSSGIVRHRV				EAYSRFVSSLVQVRI					NKYVFSRINLFDSNL
INIFNVRAPATHEGR				FKLYSILTDPNLLTI				TDIPYSLLSHYPLAI
KVYSSGIVRHRVCEK				ANRFGIKSFFNFTRF				LYDDVIRLIPVEVGA
NARLRITHGEIATRK				DSTKIRALELCKILS				NLDLLRSLTNTEMFH
VPRVDIVEALAAKPM				VVTTKLDTLKIHLSS				SQLICFIIDYIFERH
RQVYKWSLRQDYGRT				LENNKYVFSRINLFD				RRVALMLMANYEKLS
KLDTLKIHLSSLCAG				PLENNKYVFSRINLF				ANLDLLRSLTNTEMF
VTFPNFFRHFLKLKD				DTLKIHLSSLCAGLA				QPLKVAIDHYNAVNH
PHSGGALYTFRRVAL				RVCEKFILKYKCKVV				DIQPLKVAIDHYNAV
FNARLRITHGEIATR				YSRFVSSLVQVRIQG				IQPLKVAIDHYNAVN
DIARLNVIRTEWINA				SKYYFSRRHVSGIVS				HTLRQVYKWSLRQDY
DVIRLIPVEVGAYAN				GIKSFFNFTRFHPGD				AHLNIRSEFVLPSYF
LDLLRSLTNTEMFHM				LRQVYKWSLRQDYGR				FRHFLKLKDVQLISD
SEHINIFNVRAPATH				VNHQLFNCIVKARSA				NFLPLLFLVQDNISY
LDTLKIHLSSLCAGL				FNCIVKARSANADTI				NRFGIKSFFNFTRFH
QWIYSPMFNARLRIT				RVALMLMANYEKLSP				SDLNVINFLPLLFLV
AGLADSIVYTLPVAH				PMFNARLRITHGEIA				PLKVAIDHYNAVNHQ
TKIRALELCKILSAI				DDIARLNVIRTEWIN				SEQVVSKYYFSRRHV
PMILYDDVIRLIPVE				ILSAIGRKMLNTHEE				GIKSFFNFTRFHPGD
TYAPGVHNQIRLVRG				FILKYKCKVVLVKMP				SKYYFSRRHVSGIVS
YDDVIRLIPVEVGAY				NKYVFSRINLFDSNL				VIRLIPVEVGAYANR
RLVRGTRIGYKGEAY				ISYWHRQWAVPMILY				LLFLVQDNISYWHRQ
IPYSLLSHYPLAIRT				IVDDIARLNVIRTEW				QWIYSPMFNARLRIT
RFGIKSFFNFTRFHP				RFVSSLVQVRIQGRT				ICFIIDYIFERHDQL
DSTKIRALELCKILS				HANLDLLRSLTNTEM				TKLDTLKIHLSSLCA
KCKVVLVKMPGYVFG				DDVIRLIPVEVGAYA				HANLDLLRSLTNTEM
DIVEALAAKPMRNDG				DNQLKVYSSGIVRHR				APGVHNQIRLVRGTR
FGIKSFFNFTRFHPG				ANLDLLRSLTNTEMF				EIVDDIARLNVIRTE
TKLDTLKIHLSSLCA				VPMILYDDVIRLIPV				STKIRALELCKILSA
SRFVSSLVQVRIQGR				QERFKLYSILTDPNL				AYSRFVSSLVQVRIQ
VIRLIPVEVGAYANR				TNTEMFHMLQGAAYS				PHSGGALYTFRRVAL
SARGVEFMTNAKWMK				PVVTTKLDTLKIHLS				HINIFNVRAPATHEG
ANLDLLRSLTNTEMF				RLNVIRTEWINAQFD				QRLEMLNVTFPNFFR
LVQVRIQGRTPPEIV				DAKEARRILYLIQNL				QDNQLKVYSSGIVRH
SSGIVRHRVCEKFIL				NISYWHRQWAVPMIL				MLNVTFPNFFRHFLK
YPLAIRTDVKIADTD				TLKIHLSSLCAGLAD				ISDLNVINFLPLLFL
NNKYVFSRINLFDSN				NLDLLRSLTNTEMFH				YHTLRQVYKWSLRQD
HYPLAIRTDVKIADT				QLKVYSSGIVRHRVC				CELGDVYHTLRQVYK
VDDIARLNVIRTEWI				DLNVINFLPLLFLVQ				YSILTDPNLLTIDFE
IKSFFNFTRFHPGDA				SQLICFIIDYIFERH				ALYTFRRVALMLMAN
PLAIRTDVKIADTDE				IVYTLPVAHPKKCIV				YPLAIRTDVKIADTD
CKVVLVKMPGYVFGN				HRVCEKFILKYKCKV				NCIVKARSANADTIY
TEMFHMLQGAAYSLK				SDLNVINFLPLLFLV				KLKDVQLISDLNVIN
KIRALELCKILSAIG				ILKYKCKVVLVKMPG				DSEHINIFNVRAPAT
AVPMILYDDVIRLIP				PEIVDDIARLNVIRT				GEAYSRFVSSLVQVR
YKCKVVLVKMPGYVF				FDSTKIRALELCKIL				QLICFIIDYIFERHD
PYSLLSHYPLAIRTD				AHLNIRSEFVLPSYF				KKCIVLIIVGDDKLE
PEIVDDIARLNVIRT				IKSFFNFTRFHPGDA				AKPMRNDGIVVPRLL
DIPYSLLSHYPLAIR				YANRFGIKSFFNFTR				TLKIHLSSLCAGLAD
TTKLDTLKIHLSSLC				ECELGDVYHTLRQVY				NISYWHRQWAVPMIL
GIKSFFNFTRFHPGD				KLYSILTDPNLLTID				HYPLAIRTDVKIADT
IVDDIARLNVIRTEW				PYSLLSHYPLAIRTD				DSTKIRALELCKILS
SGIVRHRVCEKFILK				LYDDVIRLIPVEVGA				KVAIDHYNAVNHQLF
ISYWHRQWAVPMILY				NKRVVFGYIKASTES				EKFILKYKCKVVLVK
VFGYIKASTESPEYA				QWIYSPMFNARLRIT				PYSLLSHYPLAIRTD
RGRIWRTNPYPCLRG								LDLLRSLTNTEMFHM
LNVIRTEWINAQFDS								LKVAIDHYNAVNHQL
EKFILKYKCKVVLVK								PMFNARLRITHGEIA
ENNKYVFSRINLFDS								PKKCIVLIIVGDDKL
LKIHLSSLCAGLADS								TTKLDTLKIHLSSLC
VTTKLDTLKIHLSSL								YSPMFNARLRITHGE
KFILKYKCKVVLVKM								CEKFILKYKCKVVLV
DDRKAIKSARGVEFM								SPMFNARLRITHGEI
NISYWHRQWAVPMIL								IVDDIARLNVIRTEW
EIVDDIARLNVIRTE
DDIARLNVIRTEWIN
NTEMFHMLQGAAYSL
RVALMLMANYEKLSP
YALIAIAATDTQRGR
NYYASTKIAQGGVHT
QRGRIWRTNPYPCLR
LNIRSEFVLPSYFDQ
KVVLVKMPGYVFGND
ALIAIAATDTQRGRI
NRFGIKSFFNFTRFH
IRALELCKILSAIGR
RFVSSLVQVRIQGRT
NKYVFSRINLFDSNL
DAHLNIRSEFVLPSY
SLVQVRIQGRTPPEI
ETYAPGVHNQIRLVR

## Sheet: D
HTL BTV Serotype 17
BoLA-DRB3*0101	BoLA-DRB3*0301	BoLA-DRB3*0701	BoLA-DRB3*1702	BoLA-DRB3*2004	BoLA-DRB3*25011	BoLA-DRB3*4303	BoLA-DRB3*6001	BoLA-DRB3*3301	BoLA-DRB3*46011	BoLA-DRB3*5901	BoLA-DRB3*3601	BoLA-DRB3*4802	BoLA-DRB3*2801
PKWIHLTRGTRIGNS	PKWIHLTRGTRIGNS	PKWIHLTRGTRIGNS	KEIKFVRDLNVINFL	DVYSTLRRVYRWSLR	KEIKFVRDLNVINFL	KEIKFVRDLNVINFL	QPKWIHLTRGTRIGN	HKCKVILVRMPGYVF	NRFGFKSFMNFTRFH	LHNILTDPNLLTIDF	LHNILTDPNLLTIDF	KCKVILVRMPGYVFG	DVYSTLRRVYRWSLR
QPKWIHLTRGTRIGN	QPKWIHLTRGTRIGN	QPKWIHLTRGTRIGN	PKWIHLTRGTRIGNS	HKCKVILVRMPGYVF	KLHNILTDPNLLTID	EIKFVRDLNVINFLP	PKWIHLTRGTRIGNS	QPKWIHLTRGTRIGN	RFGFKSFMNFTRFHP	KLHNILTDPNLLTID	PKWIHLTRGTRIGNS	HKCKVILVRMPGYVF	VYSTLRRVYRWSLRP
KWIHLTRGTRIGNSG	KWIHLTRGTRIGNSG	GQPKWIHLTRGTRIG	LHNILTDPNLLTIDF	VYSTLRRVYRWSLRP	FKLHNILTDPNLLTI		GQPKWIHLTRGTRIG	KCKVILVRMPGYVFG	ANRFGFKSFMNFTRF	HNILTDPNLLTIDFE	KLHNILTDPNLLTID	CKVILVRMPGYVFGN	GDVYSTLRRVYRWSL
DVYSTLRRVYRWSLR	EIKFVRDLNVINFLP	KWIHLTRGTRIGNSG	EIKFVRDLNVINFLP	GDVYSTLRRVYRWSL	LHNILTDPNLLTIDF			PKWIHLTRGTRIGNS		FKLHNILTDPNLLTI	KWIHLTRGTRIGNSG	KVILVRMPGYVFGND	HKCKVILVRMPGYVF
GDVYSTLRRVYRWSL	KEIKFVRDLNVINFL	VGQPKWIHLTRGTRI		KCKVILVRMPGYVFG	EIKFVRDLNVINFLP			GQPKWIHLTRGTRIG		PKWIHLTRGTRIGNS	QPKWIHLTRGTRIGN	ARYIVYLIQSLTGTQ	KCKVILVRMPGYVFG
VYSTLRRVYRWSLRP	IKFVRDLNVINFLPL	HKCKVILVRMPGYVF		QPKWIHLTRGTRIGN	PKWIHLTRGTRIGNS			VGQPKWIHLTRGTRI		KEIKFVRDLNVINFL	HNILTDPNLLTIDFE	EARYIVYLIQSLTGT	QPKWIHLTRGTRIGN
GQPKWIHLTRGTRIG	GIEFMTNARWMKWAI	KCKVILVRMPGYVFG		CKVILVRMPGYVFGN	QPKWIHLTRGTRIGN			CKVILVRMPGYVFGN		QPKWIHLTRGTRIGN	KEIKFVRDLNVINFL	RYIVYLIQSLTGTQR	GQPKWIHLTRGTRIG
LGDVYSTLRRVYRWS	GQPKWIHLTRGTRIG	KEIKFVRDLNVINFL		KHKCKVILVRMPGYV	LKEIKFVRDLNVINF			KWIHLTRGTRIGNSG		EIKFVRDLNVINFLP	FKLHNILTDPNLLTI	DVYSTLRRVYRWSLR	CKVILVRMPGYVFGN
GIEFMTNARWMKWAI	VRGYIKSPAESLDFV	GLSYERFISSMVQVS		GQPKWIHLTRGTRIG	HNILTDPNLLTIDFE			DVYSTLRRVYRWSLR		RFKLHNILTDPNLLT	EIKFVRDLNVINFLP	KEARYIVYLIQSLTG	YSTLRRVYRWSLRPE
WIHLTRGTRIGNSGL	RGIEFMTNARWMKWA	SGLSYERFISSMVQV		PKWIHLTRGTRIGNS	GQPKWIHLTRGTRIG			NLDLLRSLTNMELFH		KWIHLTRGTRIGNSG	LKEIKFVRDLNVINF	VYSTLRRVYRWSLRP	PKWIHLTRGTRIGNS
YSTLRRVYRWSLRPE	WIHLTRGTRIGNSGL	CKVILVRMPGYVFGN		YSTLRRVYRWSLRPE	VGQPKWIHLTRGTRI			KVILVRMPGYVFGND		NILTDPNLLTIDFEK	GQPKWIHLTRGTRIG	PNFFQRLLMLKEIKF	KHKCKVILVRMPGYV
RGIEFMTNARWMKWA	VYLIQSLTGTQRLSV	EIKFVRDLNVINFLP		VGQPKWIHLTRGTRI	RFKLHNILTDPNLLT			GDVYSTLRRVYRWSL		LKEIKFVRDLNVINF	IKFVRDLNVINFLPL	QPKWIHLTRGTRIGN	VGQPKWIHLTRGTRI
VGQPKWIHLTRGTRI	ARGIEFMTNARWMKW	GGALYTFRKVALFLI		PNFFQRLLMLKEIKF	IKFVRDLNVINFLPL			KEIKFVRDLNVINFL		GQPKWIHLTRGTRIG	WIHLTRGTRIGNSGL	PKWIHLTRGTRIGNS	LGDVYSTLRRVYRWS
STLRRVYRWSLRPEY	RGYIKSPAESLDFVL	LSYERFISSMVQVSV		KVILVRMPGYVFGND				VYSTLRRVYRWSLRP		IKFVRDLNVINFLPL	NILTDPNLLTIDFEK	KHKCKVILVRMPGYV	KVILVRMPGYVFGND
LCNILSTIGRKMLNT	KFVRDLNVINFLPLM	DVYSTLRRVYRWSLR		STLRRVYRWSLRPEY				TNLDLLRSLTNMELF		GIEFMTNARWMKWAI	MLKEIKFVRDLNVIN	MTTKMDVLRVHLSSL	KWIHLTRGTRIGNSG
TLRRVYRWSLRPEYG	YLIQSLTGTQRLSVL	LKEIKFVRDLNVINF		FFQRLLMLKEIKFVR				KHKCKVILVRMPGYV		WIHLTRGTRIGNSGL	LSRYPLAIQTNVKIE	GDVYSTLRRVYRWSL	STLRRVYRWSLRPEY
CNILSTIGRKMLNTH	IVYLIQSLTGTQRLS	IKFVRDLNVINFLPL		FPNFFQRLLMLKEIK				LKEIKFVRDLNVINF		RGIEFMTNARWMKWA	RYPLAIQTNVKIEDV	YSTLRRVYRWSLRPE	LELCNILSTIGRKML
ELGDVYSTLRRVYRW	LKEIKFVRDLNVINF	KVILVRMPGYVFGND		NFFQRLLMLKEIKFV				YSTLRRVYRWSLRPE		LIQSLTGTQRLSVLR	VGQPKWIHLTRGTRI	YIVYLIQSLTGTQRL	ELCNILSTIGRKMLN
LRRVYRWSLRPEYGQ	VGQPKWIHLTRGTRI	ARYIVYLIQSLTGTQ		LKHKCKVILVRMPGY				ENNKYVFNRINLFDS		VGQPKWIHLTRGTRI	RFKLHNILTDPNLLT	NFFQRLLMLKEIKFV	FFQRLLMLKEIKFVR
ANEIAQLNRIRAEWI	IEFMTNARWMKWAID	EARYIVYLIQSLTGT		LGDVYSTLRRVYRWS				IAQLNRIRAEWITAT		MLKEIKFVRDLNVIN	SRYPLAIQTNVKIED	FFQRLLMLKEIKFVR	ELGDVYSTLRRVYRW
IEFMTNARWMKWAID	LHNILTDPNLLTIDF	NSGLSYERFISSMVQ		EARYIVYLIQSLTGT				ANEIAQLNRIRAEWI		IQSLTGTQRLSVLRS	LLSRYPLAIQTNVKI	ADSVVYTLPVAHPKK	LCNILSTIGRKMLNT
RRVYRWSLRPEYGQH	AVRGYIKSPAESLDF	NLDLLRSLTNMELFH		KWIHLTRGTRIGNSG				EIKFVRDLNVINFLP		NLDLLRSLTNMELFH	IAQLNRIRAEWITAT	GQPKWIHLTRGTRIG	LKHKCKVILVRMPGY
ARGIEFMTNARWMKW	KLHNILTDPNLLTID	EIPYALLSRYPLAIQ		KEARYIVYLIQSLTG				EIAQLNRIRAEWITA		VSVTIGQNSQLRVHT		TTKMDVLRVHLSSLC	GGALYTFRKVALFLI
NEIAQLNRIRAEWIT	LIQSLTGTQRLSVLR	VYSTLRRVYRWSLRP		ARYIVYLIQSLTGTQ				LDLLRSLTNMELFHA		IPMVLFDDTIKLIPV		FPNFFQRLLMLKEIK	PNFFQRLLMLKEIKF
IANEIAQLNRIRAEW	LDLLRSLTNMELFHA	DEIPYALLSRYPLAI		MTTKMDVLRVHLSSL				NNKYVFNRINLFDSN		IVSVTIGQNSQLRVH		TKEARYIVYLIQSLT	SGGALYTFRKVALFL
LIQSLTGTQRLSVLR	SARGIEFMTNARWMK			RYIVYLIQSLTGTQR				MLKEIKFVRDLNVIN		SVTIGQNSQLRVHTS		TKMDVLRVHLSSLCA	EARYIVYLIQSLTGT
ELCNILSTIGRKMLN	NLDLLRSLTNMELFH			TFPNFFQRLLMLKEI				HTNLDLLRSLTNMEL		YLIQSLTGTQRLSVL		RFGFKSFMNFTRFHP	EIPYALLSRYPLAIQ
VYLIQSLTGTQRLSV	YIVYLIQSLTGTQRL			LELCNILSTIGRKML				STLRRVYRWSLRPEY		SQLRVHTSGIVKHRV		VMTTKMDVLRVHLSS	NFFQRLLMLKEIKFV
KEIKFVRDLNVINFL	LCNILSTIGRKMLNT			STFPNFFQRLLMLKE				NEIAQLNRIRAEWIT		DVYSTLRRVYRWSLR		ANEIAQLNRIRAEWI	DEIPYALLSRYPLAI
EIAQLNRIRAEWITA	EKFNRADSEHVNIFG			GGALYTFRKVALFLI				RLSVLRSTFPNFFQR		ARGIEFMTNARWMKW		LELCNILSTIGRKML	KEARYIVYLIQSLTG
YLIQSLTGTQRLSVL	DEKFNRADSEHVNIF			TLRRVYRWSLRPEYG				FKLHNILTDPNLLTI		RLSVLRSTFPNFFQR		KWIHLTRGTRIGNSG	FPNFFQRLLMLKEIK
NILSTIGRKMLNTHE	FKLHNILTDPNLLTI			TKEARYIVYLIQSLT				LENNKYVFNRINLFD		IEFMTNARWMKWAID		LGDVYSTLRRVYRWS	CNILSTIGRKMLNTH
EIKFVRDLNVINFLP	HNILTDPNLLTIDFE			SGGALYTFRKVALFL				IKFVRDLNVINFLPL		RYPLAIQTNVKIEDV		EIPYALLSRYPLAIQ	CELGDVYSTLRRVYR
IVYLIQSLTGTQRLS	ELCNILSTIGRKMLN			FQRLLMLKEIKFVRD				WIHLTRGTRIGNSGL		LRRVYRWSLRPEYGQ		NRFGFKSFMNFTRFH	ARYIVYLIQSLTGTQ
ADSVVYTLPVAHPKK	RFGFKSFMNFTRFHP			ELCNILSTIGRKMLN				RFKLHNILTDPNLLT		KFVRDLNVINFLPLM		VGQPKWIHLTRGTRI	HSGGALYTFRKVALF
CELGDVYSTLRRVYR	NRFGFKSFMNFTRFH			TTKMDVLRVHLSSLC				QLENNKYVFNRINLF		TNLDLLRSLTNMELF			TLRRVYRWSLRPEYG
LELCNILSTIGRKML	ISYWHRQWSIPMVLF			LCNILSTIGRKMLNT				LELCNILSTIGRKML		LNRIRAEWITATYDR			TFPNFFQRLLMLKEI
IQSLTGTQRLSVLRS	MLKEIKFVRDLNVIN			NLDLLRSLTNMELFH				KLHNILTDPNLLTID		QLNRIRAEWITATYD			RYIVYLIQSLTGTQR
NLDLLRSLTNMELFH	SVVYTLPVAHPKKCI			YIVYLIQSLTGTQRL				NKYVFNRINLFDSNL		PLMFLVHDNISYWHR			FQRLLMLKEIKFVRD
IAQLNRIRAEWITAT	KDAYLNSRSELVLPD			ELGDVYSTLRRVYRW				QRLSVLRSTFPNFFQ		STLRRVYRWSLRPEY			MTTKMDVLRVHLSSL
LKEIKFVRDLNVINF	SQLRVHTSGIVKHRV			VMTTKMDVLRVHLSS				LMLKEIKFVRDLNVI		VYSTLRRVYRWSLRP			STFPNFFQRLLMLKE
EIANEIAQLNRIRAE	NNKYVFNRINLFDSN			TNLDLLRSLTNMELF				PLMFLVHDNISYWHR		IAQLNRIRAEWITAT			KFILKHKCKVILVRM
DSVVYTLPVAHPKKC	LELCNILSTIGRKML			HSGGALYTFRKVALF				LPLMFLVHDNISYWH		GDVYSTLRRVYRWSL			GALYTFRKVALFLIG
SVVYTLPVAHPKKCI	SVTIGQNSQLRVHTS			PVMTTKMDVLRVHLS				TQRLSVLRSTFPNFF		AQLNRIRAEWITATY			IPYALLSRYPLAIQT
SARGIEFMTNARWMK	EKDAYLNSRSELVLP			TKMDVLRVHLSSLCA				KYVFNRINLFDSNLA		NSQLRVHTSGIVKHR			ANEIAQLNRIRAEWI
IKFVRDLNVINFLPL	GLSYERFISSMVQVS			ANEIAQLNRIRAEWI				AQLNRIRAEWITATY		LMFLVHDNISYWHRQ			EDEIPYALLSRYPLA
EFMTNARWMKWAIDD	NSQLRVHTSGIVKHR			HTNLDLLRSLTNMEL				LSVLRSTFPNFFQRL		SRYPLAIQTNVKIED			ALELCNILSTIGRKM
LDLLRSLTNMELFHA	DLLRSLTNMELFHAL			EIPYALLSRYPLAIQ				ELCNILSTIGRKMLN		LDLLRSLTNMELFHA			RGIEFMTNARWMKWA
RVYRWSLRPEYGQHE	VSVTIGQNSQLRVHT			DEIPYALLSRYPLAI				ARGIEFMTNARWMKW		PMVLFDDTIKLIPVE			TKEARYIVYLIQSLT
DEIANEIAQLNRIRA	ADSVVYTLPVAHPKK			QRLLMLKEIKFVRDL				FLPLMFLVHDNISYW		LCNILSTIGRKMLNT			QRLLMLKEIKFVRDL
TNLDLLRSLTNMELF	GYIKSPAESLDFVLG			ALELCNILSTIGRKM				RGIEFMTNARWMKWA		TLRRVYRWSLRPEYG			DKFILKHKCKVILVR
YIVYLIQSLTGTQRL	FNCVVKANAANADTI			RFGFKSFMNFTRFHP				DLLRSLTNMELFHAL		LSVLRSTFPNFFQRL			GIEFMTNARWMKWAI
MLKEIKFVRDLNVIN	LSVLRSTFPNFFQRL			NRFGFKSFMNFTRFH				TLRRVYRWSLRPEYG		GIVSVTIGQNSQLRV			ILKHKCKVILVRMPG
SQLRVHTSGIVKHRV	EFMTNARWMKWAIDD			LRRVYRWSLRPEYGQ				LHNILTDPNLLTIDF		YSTLRRVYRWSLRPE			PHSGGALYTFRKVAL
KLHNILTDPNLLTID	RYIVYLIQSLTGTQR			ILKHKCKVILVRMPG				LCNILSTIGRKMLNT		RRVYRWSLRPEYGQH			WIHLTRGTRIGNSGL
QSLTGTQRLSVLRST	MELFHALQGAAYSIK			KMDVLRVHLSSLCAG				SEQIVSRYNYSRKHI		SIPMVLFDDTIKLIP			TTKMDVLRVHLSSLC
LHNILTDPNLLTIDF	KLTIVEAMNYKPARN			CNILSTIGRKMLNTH				VILVRMPGYVFGNDE					IANEIAQLNRIRAEW
RYIVYLIQSLTGTQR	CNILSTIGRKMLNTH			GALYTFRKVALFLIG				LMFLVHDNISYWHRQ					LRRVYRWSLRPEYGQ
ILSTIGRKMLNTHEE	RYPLAIQTNVKIEDV			EIAQLNRIRAEWITA				NHTNLDLLRSLTNME					NEIAQLNRIRAEWIT
SEQIVSRYNYSRKHI	DSVVYTLPVAHPKKC			IPYALLSRYPLAIQT				KFVRDLNVINFLPLM					ADSVVYTLPVAHPKK
FKLHNILTDPNLLTI	TNLDLLRSLTNMELF			IVYLIQSLTGTQRLS				RDLNVINFLPLMFLV					NILSTIGRKMLNTHE
QIVSRYNYSRKHICG	SYWHRQWSIPMVLFD			CELGDVYSTLRRVYR				SARGIEFMTNARWMK					VMTTKMDVLRVHLSS
LADSVVYTLPVAHPK	ANEIAQLNRIRAEWI			NEIAQLNRIRAEWIT				MTTKMDVLRVHLSSL					CDKFILKHKCKVILV
SLTGTQRLSVLRSTF	DVYSTLRRVYRWSLR			ADSVVYTLPVAHPKK				ALELCNILSTIGRKM					YIVYLIQSLTGTQRL
NSQLRVHTSGIVKHR	RLSVLRSTFPNFFQR			LDLLRSLTNMELFHA				YVFNRINLFDSNLAV					FILKHKCKVILVRMP
EQIVSRYNYSRKHIC	NISYWHRQWSIPMVL			PHSGGALYTFRKVAL				GIEFMTNARWMKWAI					ARGIEFMTNARWMKW
ISSPMFNARLRITKG	KFNRADSEHVNIFGV			IAQLNRIRAEWITAT				ADSVVYTLPVAHPKK					TKMDVLRVHLSSLCA
IVSRYNYSRKHICGI	SEQIVSRYNYSRKHI			IANEIAQLNRIRAEW				TKMDVLRVHLSSLCA					EIAQLNRIRAEWITA
DLLRSLTNMELFHAL	VYSTLRRVYRWSLRP			KFILKHKCKVILVRM				EQIVSRYNYSRKHIC					NRFGFKSFMNFTRFH
ALELCNILSTIGRKM	PKLTIVEAMNYKPAR			VILVRMPGYVFGNDE				ERFKLHNILTDPNLL					VCDKFILKHKCKVIL
QLRVHTSGIVKHRVC	NKYVFNRINLFDSNL			RLLMLKEIKFVRDLN				LLMLKEIKFVRDLNV					RFGFKSFMNFTRFHP
KFILKHKCKVILVRM	FEKDAYLNSRSELVL			EDEIPYALLSRYPLA				KMDVLRVHLSSLCAG					VILVRMPGYVFGNDE
HTNLDLLRSLTNMEL	NMELFHALQGAAYSI			FGFKSFMNFTRFHPG				LADSVVYTLPVAHPK					PVMTTKMDVLRVHLS
FFQRLLMLKEIKFVR	RFKLHNILTDPNLLT			FILKHKCKVILVRMP				QLNRIRAEWITATYD					ECELGDVYSTLRRVY
SPMFNARLRITKGEI	ANRFGFKSFMNFTRF			MLKEIKFVRDLNVIN				NFLPLMFLVHDNISY					SLTGTQRLSVLRSTF
IHLTRGTRIGNSGLS	GDVYSTLRRVYRWSL			LMLKEIKFVRDLNVI				VRDLNVINFLPLMFL					DEIANEIAQLNRIRA
KFVRDLNVINFLPLM	ENNKYVFNRINLFDS			SLTGTQRLSVLRSTF				CNILSTIGRKMLNTH					SEDEIPYALLSRYPL
SSPMFNARLRITKGE	RLLFFGETLSLKQEQ			LYTFRKVALFLIGNY				TTKMDVLRVHLSSLC					RLLMLKEIKFVRDLN
RFGFKSFMNFTRFHP	FGFKSFMNFTRFHPG			LKEIKFVRDLNVINF				DLNVINFLPLMFLVH					SEQIVSRYNYSRKHI
DKFILKHKCKVILVR	IVSVTIGQNSQLRVH			ANRFGFKSFMNFTRF				TKEARYIVYLIQSLT					RSTFPNFFQRLLMLK
KCKVILVRMPGYVFG	EQIVSRYNYSRKHIC			RGIEFMTNARWMKWA				KEARYIVYLIQSLTG					ISSPMFNARLRITKG
EIPYALLSRYPLAIQ	IAQLNRIRAEWITAT			NHTNLDLLRSLTNME				LRRVYRWSLRPEYGQ					LADSVVYTLPVAHPK
VVYTLPVAHPKKCIV	IQSLTGTQRLSVLRS			RSTFPNFFQRLLMLK				KFILKHKCKVILVRM					FGFKSFMNFTRFHPG
CKVILVRMPGYVFGN	QLRVHTSGIVKHRVC			KEIKFVRDLNVINFL				LKHKCKVILVRMPGY					EIANEIAQLNRIRAE
WISSPMFNARLRITK	NEIAQLNRIRAEWIT			LTGTQRLSVLRSTFP				LLSRYPLAIQTNVKI					NLDLLRSLTNMELFH
EIPYALLSRYPLAIQ	LMFLVHDNISYWHRQ			GIEFMTNARWMKWAI				EARYIVYLIQSLTGT					LTGTQRLSVLRSTFP
CDKFILKHKCKVILV	ELFHALQGAAYSIKS			ISSPMFNARLRITKG				RSEQIVSRYNYSRKH					IAQLNRIRAEWITAT
HNILTDPNLLTIDFE	SRYPLAIQTNVKIED			LLMLKEIKFVRDLNV				LGDVYSTLRRVYRWS					WISSPMFNARLRITK
NRFGFKSFMNFTRFH	LSYERFISSMVQVSV			TQRLSVLRSTFPNFF				DEIANEIAQLNRIRA					TNLDLLRSLTNMELF
VRGYIKSPAESLDFV	PLMFLVHDNISYWHR			RDLNVINFLPLMFLV				GGALYTFRKVALFLI					PYALLSRYPLAIQTN
IPYALLSRYPLAIQT	EIAQLNRIRAEWITA			LADSVVYTLPVAHPK				QIVSRYNYSRKHICG					KMDVLRVHLSSLCAG
NMELFHALQGAAYSI	LSRYPLAIQTNVKIE			DLNVINFLPLMFLVH				ARYIVYLIQSLTGTQ					IQSLTGTQRLSVLRS
LTGTQRLSVLRSTFP	QIVSRYNYSRKHICG			GTQRLSVLRSTFPNF				SVLRSTFPNFFQRLL					ALYTFRKVALFLIGN
RLSVLRSTFPNFFQR	LDEKFNRADSEHVNI			WIHLTRGTRIGNSGL				RFISSMVQVSVNGKI					IVYLIQSLTGTQRLS
ECELGDVYSTLRRVY	KYVFNRINLFDSNLA			ARGIEFMTNARWMKW				DDTIKLIPVEVGAYA					LYTFRKVALFLIGNY
HKCKVILVRMPGYVF	KVILVRMPGYVFGND			DEIANEIAQLNRIRA				FVRDLNVINFLPLMF					RVCDKFILKHKCKVI
RFKLHNILTDPNLLT	SVLRSTFPNFFQRLL			VYLIQSLTGTQRLSV				CDKFILKHKCKVILV					SARGIEFMTNARWMK
FGFKSFMNFTRFHPG	NCVVKANAANADTIY			EIANEIAQLNRIRAE				EIANEIAQLNRIRAE					EQIVSRYNYSRKHIC
KVILVRMPGYVFGND	AFEYYTNTKISQGNV			TFRKVALFLIGNYEK				LLRSLTNMELFHALQ					RSEQIVSRYNYSRKH
KLTIVEAMNYKPARN	LLRSLTNMELFHALQ			SEDEIPYALLSRYPL				IANEIAQLNRIRAEW					LLMLKEIKFVRDLNV
QRLLMLKEIKFVRDL	RRVYRWSLRPEYGQH			MDVLRVHLSSLCAGL				VFNRINLFDSNLAVG					LMLKEIKFVRDLNVI
GFKSFMNFTRFHPGE	YSTLRRVYRWSLRPE			WISSPMFNARLRITK				RYIVYLIQSLTGTQR					FKSFMNFTRFHPGEL
GGALYTFRKVALFLI	CKVILVRMPGYVFGN			IQSLTGTQRLSVLRS				RFGFKSFMNFTRFHP					GFKSFMNFTRFHPGE
FMTNARWMKWAIDDR	VVYTLPVAHPKKCIV			GFKSFMNFTRFHPGE				GLADSVVYTLPVAHP					GTQRLSVLRSTFPNF
VYRWSLRPEYGQHER				NILSTIGRKMLNTHE				MFLVHDNISYWHRQW					DSVVYTLPVAHPKKC
LMLKEIKFVRDLNVI				PYALLSRYPLAIQTN				DKFILKHKCKVILVR					IEFMTNARWMKWAID
RSEQIVSRYNYSRKH				TGTQRLSVLRSTFPN				NILSTIGRKMLNTHE					ANRFGFKSFMNFTRF
DEIPYALLSRYPLAI				DKFILKHKCKVILVR				FFQRLLMLKEIKFVR					RRVYRWSLRPEYGQH
FKSFMNFTRFHPGEL				ALYTFRKVALFLIGN				NSQLRVHTSGIVKHR					SPMFNARLRITKGEI
FQRLLMLKEIKFVRD				RRVYRWSLRPEYGQH				WISSPMFNARLRITK					SSPMFNARLRITKGE
AQLNRIRAEWITATY				CDKFILKHKCKVILV				FGFKSFMNFTRFHPG					HTNLDLLRSLTNMEL
RLLMLKEIKFVRDLN				FKSFMNFTRFHPGEL				TRSEQIVSRYNYSRK					TGTQRLSVLRSTFPN
VSVTIGQNSQLRVHT				FRKVALFLIGNYEKL				LSRYPLAIQTNVKIE					LDLLRSLTNMELFHA
PMFNARLRITKGEIG				YANRFGFKSFMNFTR				DTIKLIPVEVGAYAN					ILSTIGRKMLNTHEE
VVGQPKWIHLTRGTR				VRDLNVINFLPLMFL				RGRIRALELCNILST					TQRLSVLRSTFPNFF
TQRLSVLRSTFPNFF				KYVFNRINLFDSNLA				SQLRVHTSGIVKHRV					QSLTGTQRLSVLRST
MELFHALQGAAYSIK				AQLNRIRAEWITATY				HNILTDPNLLTIDFE					MLKEIKFVRDLNVIN
QRLSVLRSTFPNFFQ				YTFRKVALFLIGNYE				NRFGFKSFMNFTRFH
SVTIGQNSQLRVHTS				LNVINFLPLMFLVHD				MDVLRVHLSSLCAGL
RYPLAIQTNVKIEDV				ECELGDVYSTLRRVY				AGLADSVVYTLPVAH
IVSVTIGQNSQLRVH				QRLSVLRSTFPNFFQ				LSYERFISSMVQVSV
QLNRIRAEWITATYD				DSVVYTLPVAHPKKC				LNVINFLPLMFLVHD
SGGALYTFRKVALFL				NMELFHALQGAAYSI				GTQRLSVLRSTFPNF
VCDKFILKHKCKVIL				SSPMFNARLRITKGE				EIPYALLSRYPLAIQ
LLRSLTNMELFHALQ				RKVALFLIGNYEKLS				GALYTFRKVALFLIG
ARYIVYLIQSLTGTQ				DRMDIQPLKVTLDHY				ELGDVYSTLRRVYRW
LSVLRSTFPNFFQRL				DLLRSLTNMELFHAL				FILKHKCKVILVRMP
NARLRITKGEIGTSK				VCDKFILKHKCKVIL				DRGRIRALELCNILS
PYALLSRYPLAIQTN				RLSVLRSTFPNFFQR				QNSQLRVHTSGIVKH
MTTKMDVLRVHLSSL				ISYWHRQWSIPMVLF				FKSFMNFTRFHPGEL
IPKLTIVEAMNYKPA				EIKFVRDLNVINFLP				RLLMLKEIKFVRDLN
VSRYNYSRKHICGIV				QSLTGTQRLSVLRST				NISYWHRQWSIPMVL
FNARLRITKGEIGTS				SEQIVSRYNYSRKHI				GIVSVTIGQNSQLRV
PNFFQRLLMLKEIKF				FLPLMFLVHDNISYW				VCDKFILKHKCKVIL
GALYTFRKVALFLIG				NVINFLPLMFLVHDN				GFKSFMNFTRFHPGE
GTQRLSVLRSTFPNF				YLIQSLTGTQRLSVL				FISSMVQVSVNGKIP
GIVSVTIGQNSQLRV				SARGIEFMTNARWMK				DSVVYTLPVAHPKKC
TNMELFHALQGAAYS				TNMELFHALQGAAYS				IPYALLSRYPLAIQT
QNSQLRVHTSGIVKH				DTKEARYIVYLIQSL				YIVYLIQSLTGTQRL
AVRGYIKSPAESLDF				NNKYVFNRINLFDSN				ILKHKCKVILVRMPG
DDTIKLIPVEVGAYA				DDTIKLIPVEVGAYA				DEIPYALLSRYPLAI
DTIKLIPVEVGAYAN				IEFMTNARWMKWAID				NFFQRLLMLKEIKFV
LSRYPLAIQTNVKIE				ENNKYVFNRINLFDS				KWISSPMFNARLRIT
SRYPLAIQTNVKIED				SPMFNARLRITKGEI				KKCIVLIIVGDDKLE
EDEIPYALLSRYPLA				NISYWHRQWSIPMVL				ISYWHRQWSIPMVLF
ANRFGFKSFMNFTRF				YVFNRINLFDSNLAV				IEFMTNARWMKWAID
NNKYVFNRINLFDSN				RMDIQPLKVTLDHYC				FNRINLFDSNLAVGD
NHTNLDLLRSLTNME				NFLPLMFLVHDNISY				NVINFLPLMFLVHDN
QIIHWRYEVKASAET				LLRSLTNMELFHALQ				TIKLIPVEVGAYANR
TIKLIPVEVGAYANR								VLRSTFPNFFQRLLM
ETYVVGQPKWIHLTR								PKLTIVEAMNYKPAR
LNRIRAEWITATYDR								PKKCIVLIIVGDDKL
KMDVLRVHLSSLCAG								PVMTTKMDVLRVHLS
LLSRYPLAIQTNVKI
TTKMDVLRVHLSSLC
HSGGALYTFRKVALF
LRVHTSGIVKHRVCD
NRAVRGYIKSPAESL
FNCVVKANAANADTI
TGTQRLSVLRSTFPN
KWISSPMFNARLRIT
FPNFFQRLLMLKEIK
GLSYERFISSMVQVS
KYVFNRINLFDSNLA
ISYWHRQWSIPMVLF
KSFMNFTRFHPGELK
IIHWRYEVKASAETT
TKMDVLRVHLSSLCA
ENNKYVFNRINLFDS
LLMLKEIKFVRDLNV
NKYVFNRINLFDSNL
KDAYLNSRSELVLPD
RAVRGYIKSPAESLD
RLLFFGETLSLKQEQ
EKDAYLNSRSELVLP
PVMTTKMDVLRVHLS
NILTDPNLLTIDFEK

## Sheet: E
HTL BTV Serotype 20
BoLA-DRB3*0101	BoLA-DRB3*0301	BoLA-DRB3*0701	BoLA-DRB3*1702	BoLA-DRB3*2004	BoLA-DRB3*25011	BoLA-DRB3*4303	BoLA-DRB3*6001	BoLA-DRB3*3301	BoLA-DRB3*46011	BoLA-DRB3*5901	BoLA-DRB3*3601	BoLA-DRB3*4802	BoLA-DRB3*2801
ADSIVYTLPVAHPRK	GIKFMTNAGWMKWAI	GGSIYTFRKTALMLM	RILYLVQNNVGSQRL	YKCKTILIRMPGHVF	QPLKVKLDQHYSIDY	KVIHWRYDLTKPMDT	ADSIVYTLPVAHPRK	YKCKTILIRMPGHVF	ADSIVYTLPVAHPRK	PLAIRTDVKIPDVEG	ADSIVYTLPVAHPRK	ADSIVYTLPVAHPRK	GGSIYTFRKTALMLM
DSIVYTLPVAHPRKC	QGIKFMTNAGWMKWA	GVPYERFISSMVQVV	ILYLVQNNVGSQRLG	KCKTILIRMPGHVFG	PLKVKLDQHYSIDYQ	VIHWRYDLTKPMDTT	LADSIVYTLPVAHPR	KCKTILIRMPGHVFG	GGSIYTFRKTALMLM	QPLKVKLDQHYSIDY	KLHSILTEPNLLTID	DSIVYTLPVAHPRKC	YKCKTILIRMPGHVF
SIVYTLPVAHPRKCI	KLDIVSALNYKPVRN	GSIYTFRKTALMLMA	RRILYLVQNNVGSQR	CKTILIRMPGHVFGN	DIQPLKVKLDQHYSI	QPLKVKLDQHYSIDY		CKTILIRMPGHVFGN	RFGFKSFFNFTRFHP	YPLAIRTDVKIPDVE	MPYALINQYPLAIRT	LADSIVYTLPVAHPR	AGGSIYTFRKTALML
GGSIYTFRKTALMLM	IKFMTNAGWMKWAID	ADSIVYTLPVAHPRK	LYLVQNNVGSQRLGV	GGSIYTFRKTALMLM	IQPLKVKLDQHYSID	DDKFNTADSEYIVIS		KTILIRMPGHVFGND	QGIKFMTNAGWMKWA	PLKVKLDQHYSIDYQ	FKLHSILTEPNLLTI	CKTILIRMPGHVFGN	KCKTILIRMPGHVFG
LADSIVYTLPVAHPR	SIVYTLPVAHPRKCI	AGGSIYTFRKTALML	KLHSILTEPNLLTID	ADSIVYTLPVAHPRK	REIHFIYDMNVINFL	YRKYVVDMKDLSQLI		ADSIVYTLPVAHPRK	GSIYTFRKTALMLMA	KLHSILTEPNLLTID	DSIVYTLPVAHPRKC	GGSIYTFRKTALMLM	ADSIVYTLPVAHPRK
QKWVHLTRGTKIGNS	AQGIKFMTNAGWMKW	SGVPYERFISSMVQV		AGGSIYTFRKTALML				LADSIVYTLPVAHPR		LAIRTDVKIPDVEGI	LHSILTEPNLLTIDF	KCKTILIRMPGHVFG	VLSKYYYSRKHVLGV
SQKWVHLTRGTKIGN	ADSIVYTLPVAHPRK	LADSIVYTLPVAHPR		KTILIRMPGHVFGND				KEARRILYLVQNNVG		LHSILTEPNLLTIDF	QPLKVKLDQHYSIDY	AGGSIYTFRKTALML	CKTILIRMPGHVFGN
GSIYTFRKTALMLMA	KLHSILTEPNLLTID	SIYTFRKTALMLMAN		LADSIVYTLPVAHPR				EARRILYLVQNNVGS		LEPQIRAEQVLSKYY	RILYLVQNNVGSQRL	VTTKLDVLKIHLASL	GSIYTFRKTALMLMA
KLDIVSALNYKPVRN	PKLDIVSALNYKPVR	VPYERFISSMVQVVV		HAGGSIYTFRKTALM				PKEARRILYLVQNNV		EPQIRAEQVLSKYYY	RRILYLVQNNVGSQR	YKCKTILIRMPGHVF	QVLSKYYYSRKHVLG
PKLDIVSALNYKPVR	DSIVYTLPVAHPRKC	DSIVYTLPVAHPRKC		LANRLLKLREIHFIY				ARRILYLVQNNVGSQ		FKLHSILTEPNLLTI	PYALINQYPLAIRTD	SIVYTLPVAHPRKCI	EQVLSKYYYSRKHVL
IVYTLPVAHPRKCIV	RILYLVQNNVGSQRL	LSKYYYSRKHVLGVI		GSIYTFRKTALMLMA				REIHFIYDMNVINFL		ISISVSQDGKLKVYS	PLKVKLDQHYSIDYQ	KTILIRMPGHVFGND	LELCNILSTIGRKMM
GKLKVYSSGIVRHRL	FKLHSILTEPNLLTI	SIVYTLPVAHPRKCI		INSPMFNARLRLTHG				FKLHSILTEPNLLTI		IQPLKVKLDQHYSID	LADSIVYTLPVAHPR	TTKLDVLKIHLASLC	HAGGSIYTFRKTALM
KWVHLTRGTKIGNSG	LHSILTEPNLLTIDF	DVYYSLRHTYQWSLR		VTTKLDVLKIHLASL				RFKLHSILTEPNLLT		SISVSQDGKLKVYSS	ARRILYLVQNNVGSQ	ARRILYLVQNNVGSQ	LADSIVYTLPVAHPR
LCNILSTIGRKMMDT	GKLKVYSSGIVRHRL			PNLANRLLKLREIHF				RRILYLVQNNVGSQR		ADSIVYTLPVAHPRK		GSIYTFRKTALMLMA	LGDVYYSLRHTYQWS
SIYTFRKTALMLMAN	QKWVHLTRGTKIGNS			KYKCKTILIRMPGHV				GLADSIVYTLPVAHP		QYPLAIRTDVKIPDV		RRILYLVQNNVGSQR	LSKYYYSRKHVLGVI
GSQKWVHLTRGTKIG	KLKVYSSGIVRHRLC			NLANRLLKLREIHFI				KLHSILTEPNLLTID		YRKYVVDMKDLSQLI		HAGGSIYTFRKTALM	KTILIRMPGHVFGND
SPMFNARLRLTHGEI	KFMTNAGWMKWAIDD			LELCNILSTIGRKMM				DSIVYTLPVAHPRKC		DIQPLKVKLDQHYSI		EARRILYLVQNNVGS	ELGDVYYSLRHTYQW
INSPMFNARLRLTHG	RFKLHSILTEPNLLT			DSIVYTLPVAHPRKC				EIHFIYDMNVINFLP		VISISVSQDGKLKVY		TKLDVLKIHLASLCA	LANRLLKLREIHFIY
AGGSIYTFRKTALML	ILYLVQNNVGSQRLG			QVLSKYYYSRKHVLG				LREIHFIYDMNVINF		RKYVVDMKDLSQLIC		HTNLDLLRSLTAVEM	DSIVYTLPVAHPRKC
KLKVYSSGIVRHRLC	GSIYTFRKTALMLMA			EQVLSKYYYSRKHVL				IHFIYDMNVINFLPL		HSILTEPNLLTIDFE		VVTTKLDVLKIHLAS	KYKCKTILIRMPGHV
NSPMFNARLRLTHGE	MPYALINQYPLAIRT			EARRILYLVQNNVGS				IGSQKWVHLTRGTKI		LKVKLDQHYSIDYQL		LELCNILSTIGRKMM	ELCNILSTIGRKMMD
CNILSTIGRKMMDTQ	PYALINQYPLAIRTD			VLSKYYYSRKHVLGV				GSQKWVHLTRGTKIG		KLEPQIRAEQVLSKY		KEARRILYLVQNNVG	INSPMFNARLRLTHG
LELCNILSTIGRKMM	SQKWVHLTRGTKIGN			WINSPMFNARLRLTH				MPYALINQYPLAIRT		DSIVYTLPVAHPRKC		NHTNLDLLRSLTAVE	GDVYYSLRHTYQWSL
VLSKYYYSRKHVLGV	RRILYLVQNNVGSQR			ARRILYLVQNNVGSQ				AGLADSIVYTLPVAH		RFKLHSILTEPNLLT		GDVYYSLRHTYQWSL	DVYYSLRHTYQWSLR
LSKYYYSRKHVLGVI	LDIVSALNYKPVRND			TTKLDVLKIHLASLC				SQKWVHLTRGTKIGN		AIRTDVKIPDVEGIH			LCNILSTIGRKMMDT
ELCNILSTIGRKMMD	SIYTFRKTALMLMAN			DVYYSLRHTYQWSLR				PKLDIVSALNYKPVR		DYRKYVVDMKDLSQL			NLANRLLKLREIHFI
GIKFMTNAGWMKWAI	LYLVQNNVGSQRLGV			GDVYYSLRHTYQWSL				LANRLLKLREIHFIY		LADSIVYTLPVAHPR			WINSPMFNARLRLTH
FNCVVKAKTANADTM	IVYTLPVAHPRKCIV			KEARRILYLVQNNVG				KLREIHFIYDMNVIN		PQIRAEQVLSKYYYS			KSILKYKCKTILIRM
FKLHSILTEPNLLTI	EPQIRAEQVLSKYYY			LGDVYYSLRHTYQWS				TILIRMPGHVFGNDE		YKPVRNDGIVVPRLL			PHAGGSIYTFRKTAL
KLHSILTEPNLLTID	KWVHLTRGTKIGNSG			ELGDVYYSLRHTYQW				ENNKYVFSRINLFDS		IPMVLFDETIKLIPV			SIYTFRKTALMLMAN
QGIKFMTNAGWMKWA	HSILTEPNLLTIDFE			PKEARRILYLVQNNV				KYKCKTILIRMPGHV		ISVSQDGKLKVYSSG			SIVYTLPVAHPRKCI
RFKLHSILTEPNLLT	DAQGIKFMTNAGWMK			SIVYTLPVAHPRKCI				DMPYALINQYPLAIR		GVISISVSQDGKLKV			VTTKLDVLKIHLASL
IGSQKWVHLTRGTKI	GGSIYTFRKTALMLM			NSPMFNARLRLTHGE				QKWVHLTRGTKIGNS		SIVYTLPVAHPRKCI			SPMFNARLRLTHGEI
WINSPMFNARLRLTH	ARLRLTHGEIASRKT			ELCNILSTIGRKMMD				SIVYTLPVAHPRKCI		PKLDIVSALNYKPVR			EKSILKYKCKTILIR
EPQIRAEQVLSKYYY	IYTFRKTALMLMANY			PHAGGSIYTFRKTAL				DIQPLKVKLDQHYSI		MPYALINQYPLAIRT			NSPMFNARLRLTHGE
SKYYYSRKHVLGVIS	KTILIRMPGHVFGND			KSILKYKCKTILIRM				LELCNILSTIGRKMM		NYKPVRNDGIVVPRL			PNLANRLLKLREIHF
LGDVYYSLRHTYQWS	CKTILIRMPGHVFGN			ALELCNILSTIGRKM				NNKYVFSRINLFDSN		KYVVDMKDLSQLICF			CELGDVYYSLRHTYQ
QVLSKYYYSRKHVLG	LEPQIRAEQVLSKYY			TKLDVLKIHLASLCA				QPLKVKLDQHYSIDY		PYALINQYPLAIRTD			GSQKWVHLTRGTKIG
NILSTIGRKMMDTQE	YALINQYPLAIRTDV			VYYSLRHTYQWSLRP				DVYYSLRHTYQWSLR		GKLKVYSSGIVRHRL			VYYSLRHTYQWSLRP
LEPQIRAEQVLSKYY	RLRLTHGEIASRKTD			SIYTFRKTALMLMAN				PYALINQYPLAIRTD		INSPMFNARLRLTHG			LKYKCKTILIRMPGH
DGKLKVYSSGIVRHR	FNCVVKAKTANADTM			SPMFNARLRLTHGEI				LENNKYVFSRINLFD		AIPMVLFDETIKLIP			SQKWVHLTRGTKIGN
LFNCVVKAKTANADT	LKVYSSGIVRHRLCE			LCNILSTIGRKMMDT				VPKLDIVSALNYKPV		PLLFLVQDNISYWHR			ALELCNILSTIGRKM
PMFNARLRLTHGEIA	LSKYYYSRKHVLGVI			VVTTKLDVLKIHLAS				IQPLKVKLDQHYSID		KLDIVSALNYKPVRN			EARRILYLVQNNVGS
SEYIVISRVGGAATN	VFGYIKTTTESLDYM			HTNLDLLRSLTAVEM				RILYLVQNNVGSQRL		QKWVHLTRGTKIGNS			ILKYKCKTILIRMPG
VPKLDIVSALNYKPV	LGVLSSAFPNLANRL			ANRLLKLREIHFIYD				KLDIVSALNYKPVRN		WINSPMFNARLRLTH			KEARRILYLVQNNVG
IYTFRKTALMLMANY	DMPYALINQYPLAIR			IGSQKWVHLTRGTKI				SLENNKYVFSRINLF		KPVRNDGIVVPRLLD			IGSQKWVHLTRGTKI
HAGGSIYTFRKTALM	ISYWHRQWAIPMVLF			SQKWVHLTRGTKIGN				NLANRLLKLREIHFI		DKLEPQIRAEQVLSK			AEQVLSKYYYSRKHV
LDIVSALNYKPVRND	LADSIVYTLPVAHPR			LKYKCKTILIRMPGH				WINSPMFNARLRLTH					ARRILYLVQNNVGSQ
GDVYYSLRHTYQWSL	GSQKWVHLTRGTKIG			LSKYYYSRKHVLGVI				LKLREIHFIYDMNVI					SKYYYSRKHVLGVIS
EQVLSKYYYSRKHVL	CYEYYMNTRMSQGGV			RFKLHSILTEPNLLT				GDVYYSLRHTYQWSL					TTKLDVLKIHLASLC
WVHLTRGTKIGNSGV	VPKLDIVSALNYKPV			GSQKWVHLTRGTKIG				GGSIYTFRKTALMLM					SILKYKCKTILIRMP
NLDLLRSLTAVEMFH	DGKLKVYSSGIVRHR			FPNLANRLLKLREIH				HFIYDMNVINFLPLL					ANRLLKLREIHFIYD
CYEYYMNTRMSQGGV	VLSKYYYSRKHVLGV			ILKYKCKTILIRMPG				ERFKLHSILTEPNLL					CNILSTIGRKMMDTQ
LHSILTEPNLLTIDF	NARLRLTHGEIASRK			SILKYKCKTILIRMP				LHSILTEPNLLTIDF					QKWVHLTRGTKIGNS
LKVYSSGIVRHRLCE	PQIRAEQVLSKYYYS			KLDVLKIHLASLCAG				INSPMFNARLRLTHG					PKEARRILYLVQNNV
ELGDVYYSLRHTYQW	YRKYVVDMKDLSQLI			RRILYLVQNNVGSQR				GKLKVYSSGIVRHRL					CEKSILKYKCKTILI
GLADSIVYTLPVAHP	MFHVLQGAAYNLKAN			CELGDVYYSLRHTYQ				RLLKLREIHFIYDMN					GLADSIVYTLPVAHP
DSEYIVISRVGGAAT	GVLSSAFPNLANRLL			PKLDIVSALNYKPVR				ANRLLKLREIHFIYD					PMFNARLRLTHGEIA
RRILYLVQNNVGSQR	KDAYLNSRSELVMPD			TNLDLLRSLTAVEMF				AGGSIYTFRKTALML					GKLKVYSSGIVRHRL
TNLDLLRSLTAVEMF	RLGVLSSAFPNLANR			GKLKVYSSGIVRHRL				EQVLSKYYYSRKHVL					VVTTKLDVLKIHLAS
PQIRAEQVLSKYYYS	LCNILSTIGRKMMDT			NHTNLDLLRSLTAVE				PLKVKLDQHYSIDYQ					PKLDIVSALNYKPVR
QLFNCVVKAKTANAD	LELCNILSTIGRKMM			NRLLKLREIHFIYDM				ALELCNILSTIGRKM					TKLDVLKIHLASLCA
YQLFNCVVKAKTANA	PLLFLVQDNISYWHR			EKSILKYKCKTILIR				ELCNILSTIGRKMMD					NRLLKLREIHFIYDM
AQGIKFMTNAGWMKW	ICYEYYMNTRMSQGG			GLADSIVYTLPVAHP				VSEVVRLNEIRTEWI					FPNLANRLLKLREIH
DVYYSLRHTYQWSLR	GVPYERFISSMVQVV			SVVTTKLDVLKIHLA				NKYVFSRINLFDSNL					LCEKSILKYKCKTIL
CKTILIRMPGHVFGN	ARRILYLVQNNVGSQ			QKWVHLTRGTKIGNS				LPLLFLVQDNISYWH					KLDIVSALNYKPVRN
ICYEYYMNTRMSQGG	TICYEYYMNTRMSQG			ENNKYVFSRINLFDS				LLKLREIHFIYDMNV					IYTFRKTALMLMANY
KYYYSRKHVLGVISI	EMFHVLQGAAYNLKA			PMFNARLRLTHGEIA				NRLLKLREIHFIYDM					ENNKYVFSRINLFDS
RILYLVQNNVGSQRL	NISYWHRQWAIPMVL			DSEYIVISRVGGAAT				VLSKYYYSRKHVLGV					RRILYLVQNNVGSQR
ALELCNILSTIGRKM	ELCNILSTIGRKMMD			IYTFRKTALMLMANY				DSEYIVISRVGGAAT					TILIRMPGHVFGNDE
IKFMTNAGWMKWAID	SKYYYSRKHVLGVIS			AEQVLSKYYYSRKHV				VYYSLRHTYQWSLRP					HTNLDLLRSLTAVEM
YRKYVVDMKDLSQLI	EKDAYLNSRSELVMP			NLDLLRSLTAVEMFH				DGKLKVYSSGIVRHR					KLKVYSSGIVRHRLC
EYIVISRVGGAATNE	FHVLQGAAYNLKANY			KLDIVSALNYKPVRN				GSIYTFRKTALMLMA					NNKYVFSRINLFDSN
HTNLDLLRSLTAVEM	SYWHRQWAIPMVLFD			NNKYVFSRINLFDSN				PLLFLVQDNISYWHR					AGLADSIVYTLPVAH
MPYALINQYPLAIRT	IHFIYDMNVINFLPL			KLKVYSSGIVRHRLC				IYDMNVINFLPLLFL					IVYTLPVAHPRKCIV
KCKTILIRMPGHVFG	DIVSALNYKPVRNDG			AFPNLANRLLKLREI				LCNILSTIGRKMMDT					SEYIVISRVGGAATN
PYALINQYPLAIRTD	KCKTILIRMPGHVFG			LDVLKIHLASLCAGL				LDLLRSLTAVEMFHV					DSEYIVISRVGGAAT
TICYEYYMNTRMSQG	YLVQNNVGSQRLGVL			CNILSTIGRKMMDTQ				QVLSKYYYSRKHVLG					AFPNLANRLLKLREI
NCVVKAKTANADTMY	VLSSAFPNLANRLLK			SEYIVISRVGGAATN				KYVFSRINLFDSNLT					KLDVLKIHLASLCAG
KTILIRMPGHVFGND	EIHFIYDMNVINFLP			TILIRMPGHVFGNDE				FLPLLFLVQDNISYW					SLENNKYVFSRINLF
YEYYMNTRMSQGGVN	KTALMLMANYEKLSP			DGKLKVYSSGIVRHR				SEYIVISRVGGAATN					NHTNLDLLRSLTAVE
KLEPQIRAEQVLSKY	YEYYMNTRMSQGGVN			FKLHSILTEPNLLTI				QDMPYALINQYPLAI					TNLDLLRSLTAVEMF
FVFDYIFEKRAQLRD	LLFLVQDNISYWHRQ			ERFKLHSILTEPNLL				TNLDLLRSLTAVEMF					KYYYSRKHVLGVISI
CFVFDYIFEKRAQLR	IGSQKWVHLTRGTKI			AGLADSIVYTLPVAH				FIYDMNVINFLPLLF					LENNKYVFSRINLFD
VFDYIFEKRAQLRDP	VVFGYIKTTTESLDY			MPYALINQYPLAIRT				HAGGSIYTFRKTALM					SVVTTKLDVLKIHLA
LDLLRSLTAVEMFHV	RFGFKSFFNFTRFHP			RLLKLREIHFIYDMN				YALINQYPLAIRTDV					NILSTIGRKMMDTQE
NARLRLTHGEIASRK	LSSAFPNLANRLLKL			FRKTALMLMANYEKL				DETIKLIPVEVGAYA					DVLKIHLASLCAGLA
YKCKTILIRMPGHVF	VEMFHVLQGAAYNLK			CNHTNLDLLRSLTAV				NLDLLRSLTAVEMFH					KWVHLTRGTKIGNSG
VYYSLRHTYQWSLRP	HFIYDMNVINFLPLL			CEKSILKYKCKTILI				YDMNVINFLPLLFLV					RAEQVLSKYYYSRKH
ARRILYLVQNNVGSQ	QVLSKYYYSRKHVLG			DVLKIHLASLCAGLA				HTNLDLLRSLTAVEM					DGKLKVYSSGIVRHR
YALINQYPLAIRTDV	WVHLTRGTKIGNSGV			RKTALMLMANYEKLS				QDGKLKVYSSGIVRH					MPYALINQYPLAIRT
LGVLSSAFPNLANRL	KVYSSGIVRHRLCEK			VPKLDIVSALNYKPV				ILIRMPGHVFGNDEL					ECELGDVYYSLRHTY
ARLRLTHGEIASRKT	REIHFIYDMNVINFL			YYSLRHTYQWSLRPE				KSILKYKCKTILIRM					LDVLKIHLASLCAGL
KVYSSGIVRHRLCEK	FEKDAYLNSRSELVM			DIQPLKVKLDQHYSI				KWVHLTRGTKIGNSG					FGFKSFFNFTRFHPG
FNARLRLTHGEIASR	VPYERFISSMVQVVV			LENNKYVFSRINLFD				VTTKLDVLKIHLASL					DMPYALINQYPLAIR
KSILKYKCKTILIRM	YTFRKTALMLMANYE			SLENNKYVFSRINLF				VVRLNEIRTEWINAG					RLLKLREIHFIYDMN
RLGVLSSAFPNLANR	GTICYEYYMNTRMSQ			LDLLRSLTAVEMFHV				GVPYERFISSMVQVV					NKYVFSRINLFDSNL
NHTNLDLLRSLTAVE	KYYYSRKHVLGVISI			RMDIQPLKVKLDQHY				PNLANRLLKLREIHF					NISYWHRQWAIPMVL
PHAGGSIYTFRKTAL	INAGFDRSRIRALEL			IVYTLPVAHPRKCIV				NSPMFNARLRLTHGE					VPKLDIVSALNYKPV
INAGFDRSRIRALEL	FVFDYIFEKRAQLRD			TFRKTALMLMANYEK				DLLRSLTAVEMFHVL					IRAEQVLSKYYYSRK
HSILTEPNLLTIDFE	FGYIKTTTESLDYML			NISYWHRQWAIPMVL				DVPKLDIVSALNYKP
CELGDVYYSLRHTYQ	NCVVKAKTANADTMY			DMPYALINQYPLAIR				NHTNLDLLRSLTAVE
RHTYQWSLRPEYDQR	RKTALMLMANYEKLS			SKYYYSRKHVLGVIS				KLDVLKIHLASLCAG
DVPKLDIVSALNYKP	VFDYIFEKRAQLRDP			ADSEYIVISRVGGAA				ETIKLIPVEVGAYAN
DIVSALNYKPVRNDG	DYRKYVVDMKDLSQL			ISYWHRQWAIPMVLF				SPMFNARLRLTHGEI
ILSTIGRKMMDTQEE	CFVFDYIFEKRAQLR			NKYVFSRINLFDSNL				SEVVRLNEIRTEWIN
ILYLVQNNVGSQRLG	NRFGFKSFFNFTRFH			DETIKLIPVEVGAYA				KLKVYSSGIVRHRLC
YIVISRVGGAATNEG	KANYELIANSERESL			FGFKSFFNFTRFHPG				TTKLDVLKIHLASLC
DYRKYVVDMKDLSQL	LFLVQDNISYWHRQW			AVEMFHVLQGAAYNL				TKLDVLKIHLASLCA
GTICYEYYMNTRMSQ	LFNCVVKAKTANADT			KYVFSRINLFDSNLT				AQGIKFMTNAGWMKW
AGLADSIVYTLPVAH	CNILSTIGRKMMDTQ			KTALMLMANYEKLSP				LSKYYYSRKHVLGVI
KWINSPMFNARLRLT	ERFKLHSILTEPNLL			DRMDIQPLKVKLDQH				KWINSPMFNARLRLT
RKYVVDMKDLSQLIC	EQVLSKYYYSRKHVL			RFGFKSFFNFTRFHP				ILYLVQNNVGSQRLG
DETIKLIPVEVGAYA	ALINQYPLAIRTDVK			VLKIHLASLCAGLAD				ADSEYIVISRVGGAA
DMPYALINQYPLAIR	SILTEPNLLTIDFEK			SRKHVLGVISISVSQ				YRKYVVDMKDLSQLI
QDGKLKVYSSGIVRH				RKHVLGVISISVSQD				NFLPLLFLVQDNISY
MFNARLRLTHGEIAS				DMNVINFLPLLFLVQ				QGIKFMTNAGWMKWA
ETIKLIPVEVGAYAN				LCEKSILKYKCKTIL				VPYERFISSMVQVVV
ERFKLHSILTEPNLL				IQPLKVKLDQHYSID				LDIVSALNYKPVRND
ADSEYIVISRVGGAA				FDETIKLIPVEVGAY				EKSILKYKCKTILIR
FDYIFEKRAQLRDPK				KWINSPMFNARLRLT				LLFLVQDNISYWHRQ
LRHTYQWSLRPEYDQ				PYALINQYPLAIRTD				EVVRLNEIRTEWINA
RLRLTHGEIASRKTD				QDGKLKVYSSGIVRH				RSRIRALELCNILST
EARRILYLVQNNVGS				YDMNVINFLPLLFLV				YVFSRINLFDSNLTV
ALINQYPLAIRTDVK				ETIKLIPVEVGAYAN				NISYWHRQWAIPMVL
DAQGIKFMTNAGWMK				KLHSILTEPNLLTID				PHAGGSIYTFRKTAL
QPLKVKLDQHYSIDY				VEMFHVLQGAAYNLK				YPLAIRTDVKIPDVE
NNKYVFSRINLFDSN				YSRKHVLGVISISVS				IVYTLPVAHPRKCIV
PLKVKLDQHYSIDYQ				SAFPNLANRLLKLRE				DRSRIRALELCNILS
GVLSSAFPNLANRLL				KCNHTNLDLLRSLTA				PLAIRTDVKIPDVEG
EKSILKYKCKTILIR								CNILSTIGRKMMDTQ
YTFRKTALMLMANYE								SIYTFRKTALMLMAN
QIRAEQVLSKYYYSR								LGDVYYSLRHTYQWS
PLAIRTDVKIPDVEG								DAQGIKFMTNAGWMK
YYSLRHTYQWSLRPE								LKVKLDQHYSIDYQL
KFMTNAGWMKWAIDD								LLRSLTAVEMFHVLQ
AEQVLSKYYYSRKHV								LGVLSSAFPNLANRL
YSLRHTYQWSLRPEY								AEQVLSKYYYSRKHV
TIKLIPVEVGAYANR								YYSLRHTYQWSLRPE
NAGFDRSRIRALELC								LDVLKIHLASLCAGL
AFPNLANRLLKLREI								TIKLIPVEVGAYANR
WINAGFDRSRIRALE								RKTALMLMANYEKLS
RFGFKSFFNFTRFHP								FDETIKLIPVEVGAY
ISISVSQDGKLKVYS								FDRSRIRALELCNIL
FGFKSFFNFTRFHPG								DMNVINFLPLLFLVQ
EYYMNTRMSQGGVNI
LYLVQNNVGSQRLGV
YPLAIRTDVKIPDVE
DVLKIHLASLCAGLA
FPNLANRLLKLREIH
PNLANRLLKLREIHF
VFGYIKTTTESLDYM
ISSMVQVVVKGKVPV
ENNKYVFSRINLFDS
DLLRSLTAVEMFHVL
DKLEPQIRAEQVLSK
ICFVFDYIFEKRAQL
SAFPNLANRLLKLRE
DIQPLKVKLDQHYSI
EWINAGFDRSRIRAL
SISVSQDGKLKVYSS
SSMVQVVVKGKVPVE
PVEIVSEVVRLNEIR
VLKIHLASLCAGLAD
SILKYKCKTILIRMP
YALIAIAATDTQRGR
KLDVLKIHLASLCAG
VISISVSQDGKLKVY
FKSFFNFTRFHPGDS
ALIAIAATDTQRGRV
SLRHTYQWSLRPEYD
NKYVFSRINLFDSNL
PIGSQKWVHLTRGTK
KYKCKTILIRMPGHV

## Sheet: F
HTL BTV Serotype 24
BoLA-DRB3*0101	BoLA-DRB3*0301	BoLA-DRB3*0701	BoLA-DRB3*1702	BoLA-DRB3*2004	BoLA-DRB3*25011	BoLA-DRB3*4303	BoLA-DRB3*6001	BoLA-DRB3*3301	BoLA-DRB3*46011	BoLA-DRB3*5901	BoLA-DRB3*3601	BoLA-DRB3*4802	BoLA-DRB3*2801
ADSIVYTLPVAHPKK	DMQIRSEQAISRYYY	DVYFTLRQVYSWSLR	LDVLQRNFPNFFRRF	YKCKVVLVRMPGYVF	LDVLQRNFPNFFRRF	ISYWHRQWSVPVILY	ADSIVYTLPVAHPKK	YKCKVVLVRMPGYVF	PNFFRRFMNLKDVKY	LHSILTDPNLLTIDF	LHSILTDPNLLTIDF	ADSIVYTLPVAHPKK	YKCKVVLVRMPGYVF
CKILSTIGRKMLDAK	MQIRSEQAISRYYYS	ADSIVYTLPVAHPKK	DVLQRNFPNFFRRFM	KCKVVLVRMPGYVFG	KLHSILTDPNLLTID	NISYWHRQWSVPVIL	ISYWHRQWSVPVILY	KCKVVLVRMPGYVFG	FPNFFRRFMNLKDVK	KLHSILTDPNLLTID	KLHSILTDPNLLTID	KCKVVLVRMPGYVFG	KCKVVLVRMPGYVFG
LCKILSTIGRKMLDA	VDMQIRSEQAISRYY	PNFFRRFMNLKDVKY	VLQRNFPNFFRRFMN	CKVVLVRMPGYVFGN	LHSILTDPNLLTIDF		IADSIVYTLPVAHPK	CKVVLVRMPGYVFGN	AISRYYYSRRHIAGV	HSILTDPNLLTIDFE	HSILTDPNLLTIDFE	YKCKVVLVRMPGYVF	LELCKILSTIGRKML
DSIVYTLPVAHPKKC	PNFFRRFMNLKDVKY	LELCKILSTIGRKML		TLLNRYLLAIRTDVK	FKLHSILTDPNLLTI			ADSIVYTLPVAHPKK	NFFRRFMNLKDVKYI	FKLHSILTDPNLLTI	FKLHSILTDPNLLTI	CKVVLVRMPGYVFGN	AISRYYYSRRHIAGV
SIVYTLPVAHPKKCV	NFFRRFMNLKDVKYI	FPNFFRRFMNLKDVK		LLNRYLLAIRTDVKI	RLDVLQRNFPNFFRR			IADSIVYTLPVAHPK		DMQIRSEQAISRYYY	GDIIRLIPVEVGAYA	LNRYLLAIRTDVKIN	LCKILSTIGRKMLDA
AISRYYYSRRHIAGV	LDVLQRNFPNFFRRF	KCKVVLVRMPGYVFG		LELCKILSTIGRKML				NFPNFFRRFMNLKDV		VDMQIRSEQAISRYY	YGDIIRLIPVEVGAY	DSIVYTLPVAHPKKC	QAISRYYYSRRHIAG
ISRYYYSRRHIAGVV	FFRRFMNLKDVKYIY	VYFTLRQVYSWSLRP		NFPNFFRRFMNLKDV				PLEVNKYVFNRINLF		MQIRSEQAISRYYYS	ADSIVYTLPVAHPKK	LLNRYLLAIRTDVKI	ELCKILSTIGRKMLD
KILSTIGRKMLDAKE	ADSIVYTLPVAHPKK	GDVYFTLRQVYSWSL		FPNFFRRFMNLKDVK				EVNKYVFNRINLFDS		LLAIRTDVKINDVEK	LDVLQRNFPNFFRRF	IADSIVYTLPVAHPK	CKVVLVRMPGYVFGN
SPMFNAKLRLAHGEI	QIRSEQAISRYYYSR	NLDMLRSLTTMEMYH		RNFPNFFRRFMNLKD				LDVLQRNFPNFFRRF		RFKLHSILTDPNLLT	DIIRLIPVEVGAYAN	TLLNRYLLAIRTDVK	ADSIVYTLPVAHPKK
LELCKILSTIGRKML	FPNFFRRFMNLKDVK	YKCKVVLVRMPGYVF		KYKCKVVLVRMPGYV				YGDIIRLIPVEVGAY		SILTDPNLLTIDFEK	DSIVYTLPVAHPKKC	FPNFFRRFMNLKDVK	DVYFTLRQVYSWSLR
ELCKILSTIGRKMLD	SIVYTLPVAHPKKCV	IADSIVYTLPVAHPK		DVYFTLRQVYSWSLR				FPNFFRRFMNLKDVK		YLLAIRTDVKINDVE	RLDVLQRNFPNFFRR	PNFFRRFMNLKDVKY	GDVYFTLRQVYSWSL
QAISRYYYSRRHIAG	DVLQRNFPNFFRRFM	LLNRYLLAIRTDVKI		LNRYLLAIRTDVKIN				RNFPNFFRRFMNLKD		RYLLAIRTDVKINDV	RFKLHSILTDPNLLT	EIPYTLLNRYLLAIR	EIPYTLLNRYLLAIR
IADSIVYTLPVAHPK	RLDVLQRNFPNFFRR	TNLDMLRSLTTMEMY		QAISRYYYSRRHIAG				LEVNKYVFNRINLFD		LAIRTDVKINDVEKK	SILTDPNLLTIDFEK	KVVLVRMPGYVFGND	LGDVYFTLRQVYSWS
NSPMFNAKLRLAHGE	NAKLRLAHGEIATRR	CKVVLVRMPGYVFGN		YTLLNRYLLAIRTDV				RLDVLQRNFPNFFRR		ADSIVYTLPVAHPKK	IADSIVYTLPVAHPK	IPYTLLNRYLLAIRT	KYKCKVVLVRMPGYV
GVEFMTNAKWMKWAI	DSIVYTLPVAHPKKC	GGAFYTFRRVALEIL		EQAISRYYYSRRHIA				VILYGDIIRLIPVEV		NVDMQIRSEQAISRY		NFPNFFRRFMNLKDV	LLNRYLLAIRTDVKI
PMFNAKLRLAHGEIA	AKLRLAHGEIATRRA	YGDIIRLIPVEVGAY		ADSIVYTLPVAHPKK				VPVILYGDIIRLIPV		PLKVTLDDHYSVNHQ		NEIPYTLLNRYLLAI	TLLNRYLLAIRTDVK
LNRYLLAIRTDVKIN	VHGYIRTSTESLGYA	LCKILSTIGRKMLDA		GDVYFTLRQVYSWSL				GDIIRLIPVEVGAYA		LDVLQRNFPNFFRRF		AISRYYYSRRHIAGV	EQAISRYYYSRRHIA
INSPMFNAKLRLAHG	VLQRNFPNFFRRFMN	EIPYTLLNRYLLAIR		IPYTLLNRYLLAIRT				VNKYVFNRINLFDSD		QPLKVTLDDHYSVNH		QAISRYYYSRRHIAG	IPYTLLNRYLLAIRT
EQAISRYYYSRRHIA	KLRLAHGEIATRRAN	NFPNFFRRFMNLKDV		EIPYTLLNRYLLAIR				KVVLVRMPGYVFGND		VPVILYGDIIRLIPV		ENEIPYTLLNRYLLA	ISRYYYSRRHIAGVV
LLNRYLLAIRTDVKI	FNCVVKAKPANADTV	IPYTLLNRYLLAIRT		ELCKILSTIGRKMLD				GIADSIVYTLPVAHP		NRYLLAIRTDVKIND		YTLLNRYLLAIRTDV	NEIPYTLLNRYLLAI
NRYLLAIRTDVKIND	GVEFMTNAKWMKWAI	DSIVYTLPVAHPKKC		PNFFRRFMNLKDVKY				LNRYLLAIRTDVKIN		RLDVLQRNFPNFFRR		LELCKILSTIGRKML	ENEIPYTLLNRYLLA
IVYTLPVAHPKKCVV	FRRFMNLKDVKYIYD	NEIPYTLLNRYLLAI		AISRYYYSRRHIAGV				FKLHSILTDPNLLTI		PVILYGDIIRLIPVE		HTNLDMLRSLTTMEM	CKILSTIGRKMLDAK
NLDMLRSLTTMEMYH	NVDMQIRSEQAISRY	LNRYLLAIRTDVKIN		LCKILSTIGRKMLDA				ILYGDIIRLIPVEVG		QIRSEQAISRYYYSR		SIVYTLPVAHPKKCV	FPNFFRRFMNLKDVK
KGVEFMTNAKWMKWA	LCKILSTIGRKMLDA	LDMLRSLTTMEMYHI		KVVLVRMPGYVFGND				RFKLHSILTDPNLLT		DSIVYTLPVAHPKKC		TNLDMLRSLTTMEMY	INSPMFNAKLRLAHG
DMQIRSEQAISRYYY	LHSILTDPNLLTIDF	ISYWHRQWSVPVILY		VYFTLRQVYSWSLRP				EQAISRYYYSRRHIA		IADSIVYTLPVAHPK		DVYFTLRQVYSWSLR	NFPNFFRRFMNLKDV
SRYYYSRRHIAGVVS	HGYIRTSTESLGYAL	NFFRRFMNLKDVKYI		ALELCKILSTIGRKM				PNFFRRFMNLKDVKY		IQPLKVTLDDHYSVN		GDVYFTLRQVYSWSL	ALELCKILSTIGRKM
RYLLAIRTDVKINDV	KLHSILTDPNLLTID	ELCKILSTIGRKMLD		TNLDMLRSLTTMEMY				LLNRYLLAIRTDVKI		FNRFVLDMKDFSQLI		EQAISRYYYSRRHIA	LNRYLLAIRTDVKIN
PNFFRRFMNLKDVKY	AISRYYYSRRHIAGV	SGGAFYTFRRVALEI		NLDMLRSLTTMEMYH				QAISRYYYSRRHIAG		LNRYLLAIRTDVKIN		RNFPNFFRRFMNLKD	IADSIVYTLPVAHPK
FPNFFRRFMNLKDVK	ISRYYYSRRHIAGVV	TLLNRYLLAIRTDVK		ENEIPYTLLNRYLLA				LELCKILSTIGRKML		DVLQRNFPNFFRRFM		ALELCKILSTIGRKM	YTLLNRYLLAIRTDV
VEFMTNAKWMKWAID	LNRYLLAIRTDVKIN	GAFYTFRRVALEILS		NEIPYTLLNRYLLAI				SGIADSIVYTLPVAH		PLLFLIQDNISYWHR		NLDMLRSLTTMEMYH	ELGDVYFTLRQVYSW
TNLDMLRSLTTMEMY	ISYWHRQWSVPVILY	YFTLRQVYSWSLRPE		HTNLDMLRSLTTMEM				ERLDVLQRNFPNFFR		AIRTDVKINDVEKKH		LGDVYFTLRQVYSWS	SPMFNAKLRLAHGEI
ALELCKILSTIGRKM	FNAKLRLAHGEIATR	ALELCKILSTIGRKM		IADSIVYTLPVAHPK				LYGDIIRLIPVEVGA		GDIIRLIPVEVGAYA		ISRYYYSRRHIAGVV	GGAFYTFRRVALEIL
WINSPMFNAKLRLAH	KGVEFMTNAKWMKWA			LGDVYFTLRQVYSWS				SVPVILYGDIIRLIP		NRFVLDMKDFSQLIC		NFFRRFMNLKDVKYI	SGGAFYTFRRVALEI
LDMLRSLTTMEMYHI	LELCKILSTIGRKML			PYTLLNRYLLAIRTD				KLHSILTDPNLLTID		QLRDVAEARRLVYLI		VYFTLRQVYSWSLRP	VYFTLRQVYSWSLRP
MQIRSEQAISRYYYS	NFPNFFRRFMNLKDV			LKYKCKVVLVRMPGY				WSVPVILYGDIIRLI		SVPVILYGDIIRLIP		NRYLLAIRTDVKIND	PHSGGAFYTFRRVAL
FNCVVKAKPANADTV	ELCKILSTIGRKMLD			YGDIIRLIPVEVGAY				DVLQRNFPNFFRRFM		YGDIIRLIPVEVGAY		LCKILSTIGRKMLDA	NSPMFNAKLRLAHGE
VDMQIRSEQAISRYY	IVYTLPVAHPKKCVV			INSPMFNAKLRLAHG				DSIVYTLPVAHPKKC		SICISQDGGLKAYST		KYKCKVVLVRMPGYV	RNFPNFFRRFMNLKD
GDIIRLIPVEVGAYA	NLDMLRSLTTMEMYH			SENEIPYTLLNRYLL				KYKCKVVLVRMPGYV		LCKILSTIGRKMLDA		NHTNLDMLRSLTTME	PNFFRRFMNLKDVKY
TLLNRYLLAIRTDVK	VEFMTNAKWMKWAID			CKILSTIGRKMLDAK				AISRYYYSRRHIAGV		YFNRFVLDMKDFSQL		ELCKILSTIGRKMLD	KVVLVRMPGYVFGND
YGDIIRLIPVEVGAY	LDMLRSLTTMEMYHI			ISRYYYSRRHIAGVV				TLLNRYLLAIRTDVK		VSICISQDGGLKAYS		PYTLLNRYLLAIRTD	HSGGAFYTFRRVALE
FNAKLRLAHGEIATR	FKLHSILTDPNLLTI			DSIVYTLPVAHPKKC				PVILYGDIIRLIPVE		LLFLIQDNISYWHRQ		SGGAFYTFRRVALEI	WINSPMFNAKLRLAH
NAKLRLAHGEIATRR	LLNRYLLAIRTDVKI			NRYLLAIRTDVKIND				VLQRNFPNFFRRFMN		SIVYTLPVAHPKKCV		YGDIIRLIPVEVGAY	DSIVYTLPVAHPKKC
KLHSILTDPNLLTID	CKILSTIGRKMLDAK			NHTNLDMLRSLTTME				NKYVFNRINLFDSDL		LKVTLDDHYSVNHQL			SENEIPYTLLNRYLL
EIPYTLLNRYLLAIR	PLLFLIQDNISYWHR			SPMFNAKLRLAHGEI				NRYLLAIRTDVKIND		CKILSTIGRKMLDAK			PYTLLNRYLLAIRTD
IPYTLLNRYLLAIRT	QAISRYYYSRRHIAG			NSPMFNAKLRLAHGE				ELCKILSTIGRKMLD		DNVDMQIRSEQAISR			CELGDVYFTLRQVYS
MFNAKLRLAHGEIAT	NCVVKAKPANADTVY			YFTLRQVYSWSLRPE				LCKILSTIGRKMLDA		VILYGDIIRLIPVEV			KILSTIGRKMLDAKE
VAGLVKVTIKGKVPA	HSILTDPNLLTIDFE			ELGDVYFTLRQVYSW				DVYFTLRQVYSWSLR		EQLRDVAEARRLVYL			LKYKCKVVLVRMPGY
VHGYIRTSTESLGYA	NRYLLAIRTDVKIND			LDMLRSLTTMEMYHI				ENEIPYTLLNRYLLA		VLQRNFPNFFRRFMN			SEQAISRYYYSRRHI
AGLVKVTIKGKVPAE	AVHGYIRTSTESLGY			SEQAISRYYYSRRHI				NFFRRFMNLKDVKYI					PMFNAKLRLAHGEIA
NFFRRFMNLKDVKYI	SYWHRQWSVPVILYG			SGGAFYTFRRVALEI				YTLLNRYLLAIRTDV					GAFYTFRRVALEILS
LHSILTDPNLLTIDF	IADSIVYTLPVAHPK			NFFRRFMNLKDVKYI				EIPYTLLNRYLLAIR					SIVYTLPVAHPKKCV
FKLHSILTDPNLLTI	LFNCVVKAKPANADT			PHSGGAFYTFRRVAL				NEIPYTLLNRYLLAI					KSILKYKCKVVLVRM
FFRRFMNLKDVKYIY	NISYWHRQWSVPVIL			QRNFPNFFRRFMNLK				TNLDMLRSLTTMEMY					EKSILKYKCKVVLVR
RYYYSRRHIAGVVSI	KDAYLNSRSELVFPE			GGAFYTFRRVALEIL				PLLFLIQDNISYWHR					NFFRRFMNLKDVKYI
HTNLDMLRSLTTMEM	EMYHILQGAAYGLKS			HSGGAFYTFRRVALE				KDVKYIYDLNVVNFL					QRNFPNFFRRFMNLK
NFPNFFRRFMNLKDV	MYHILQGAAYGLKST			WINSPMFNAKLRLAH				LHSILTDPNLLTIDF					NRYLLAIRTDVKIND
GLVKVTIKGKVPAEI	SRYYYSRRHIAGVVS			GDIIRLIPVEVGAYA				SEQAISRYYYSRRHI					YGDIIRLIPVEVGAY
LFNCVVKAKPANADT	RFKLHSILTDPNLLT			LYGDIIRLIPVEVGA				RYLLAIRTDVKINDV					SRYYYSRRHIAGVVS
ILSTIGRKMLDAKEE	LLFLIQDNISYWHRQ			SIVYTLPVAHPKKCV				NLDMLRSLTTMEMYH					CEKSILKYKCKVVLV
PKISIVDALSYRPTR	RRFMNLKDVKYIYDL			CNHTNLDMLRSLTTM				DIIRLIPVEVGAYAN					YFTLRQVYSWSLRPE
DVYFTLRQVYSWSLR	EQAISRYYYSRRHIA			CELGDVYFTLRQVYS				LPLLFLIQDNISYWH					GIADSIVYTLPVAHP
AKGVEFMTNAKWMKW	MEMYHILQGAAYGLK			VPVILYGDIIRLIPV				GDVYFTLRQVYSWSL					NLDMLRSLTTMEMYH
GGAFYTFRRVALEIL	VNKYVFNRINLFDSD			RYLLAIRTDVKINDV				PERLDVLQRNFPNFF					ICEKSILKYKCKVVL
AKLRLAHGEIATRRA	KISIVDALSYRPTRN			FFRRFMNLKDVKYIY				SENEIPYTLLNRYLL					FFRRFMNLKDVKYIY
GIADSIVYTLPVAHP	ERLDVLQRNFPNFFR			KSILKYKCKVVLVRM				ALELCKILSTIGRKM					VAGLVKVTIKGKVPA
HGYIRTSTESLGYAL	TLLNRYLLAIRTDVK			AEARRLVYLIQKSDG				SIVYTLPVAHPKKCV					SILKYKCKVVLVRMP
KISIVDALSYRPTRN	EKDAYLNSRSELVFP			GIADSIVYTLPVAHP				ISRYYYSRRHIAGVV					TNLDMLRSLTTMEMY
GERLLQIPRGTKIGS	TNLDMLRSLTTMEMY			PMFNAKLRLAHGEIA				HTNLDMLRSLTTMEM					GDIIRLIPVEVGAYA
YLLAIRTDVKINDVE	ALELCKILSTIGRKM			KILSTIGRKMLDAKE				ERFKLHSILTDPNLL					ILKYKCKVVLVRMPG
DIIRLIPVEVGAYAN	LFLIQDNISYWHRQW			RALELCKILSTIGRK				IPYTLLNRYLLAIRT					HTNLDMLRSLTTMEM
NEIPYTLLNRYLLAI	IRSEQAISRYYYSRR			EKSILKYKCKVVLVR				FLPLLFLIQDNISYW					SGIADSIVYTLPVAH
SGGAFYTFRRVALEI	DMLRSLTTMEMYHIL			GAFYTFRRVALEILS				KPLEVNKYVFNRINL					RALELCKILSTIGRK
ERLLQIPRGTKIGSR	AKGVEFMTNAKWMKW			ILKYKCKVVLVRMPG				VYFTLRQVYSWSLRP					AGLVKVTIKGKVPAE
GAFYTFRRVALEILS	RYYYSRRHIAGVVSI			VILYGDIIRLIPVEV				LKDVKYIYDLNVVNF					FGMKSFFNFTRFHPG
QLRDVAEARRLVYLI	GYIRTSTESLGYALG			EARRLVYLIQKSDGP				FFRRFMNLKDVKYIY					LYGDIIRLIPVEVGA
RFKLHSILTDPNLLT	EVNKYVFNRINLFDS			ILYGDIIRLIPVEVG				LLFLIQDNISYWHRQ					LDMLRSLTTMEMYHI
VYFTLRQVYSWSLRP	EIPYTLLNRYLLAIR			VAEARRLVYLIQKSD				CKILSTIGRKMLDAK					ECELGDVYFTLRQVY
EFMTNAKWMKWAIDD	IPYTLLNRYLLAIRT			RFKLHSILTDPNLLT				LDMLRSLTTMEMYHI					AFYTFRRVALEILSN
QIRSEQAISRYYYSR	EFMTNAKWMKWAIDD			RFGMKSFFNFTRFHP				DVKYIYDLNVVNFLP					MFNAKLRLAHGEIAT
YTLLNRYLLAIRTDV	LRLAHGEIATRRAND			FTLRQVYSWSLRPEY				VKYIYDLNVVNFLPL					RYLLAIRTDVKINDV
SEQAISRYYYSRRHI	PKISIVDALSYRPTR			SVPVILYGDIIRLIP				MNLKDVKYIYDLNVV					VVLVRMPGYVFGNDE
NCVVKAKPANADTVY	KILSTIGRKMLDAKE			SILKYKCKVVLVRMP				KYVFNRINLFDSDLT					RFGMKSFFNFTRFHP
FRRFMNLKDVKYIYD	RYLLAIRTDVKINDV			SGIADSIVYTLPVAH				IIRLIPVEVGAYANR					RICEKSILKYKCKVV
QLFNCVVKAKPANAD	FNRFVLDMKDFSQLI			FGMKSFFNFTRFHPG				NISYWHRQWSVPVIL					IVYTLPVAHPKKCVV
GDVYFTLRQVYSWSL	RNFPNFFRRFMNLKD			VVLVRMPGYVFGNDE				NHTNLDMLRSLTTME					GLVKVTIKGKVPAEI
DMLRSLTTMEMYHIL	NKYVFNRINLFDSDL			RSRIRALELCKILST				NLKDVKYIYDLNVVN					EARRLVYLIQKSDGP
HQLFNCVVKAKPANA	FEKDAYLNSRSELVF			PVILYGDIIRLIPVE				YLLAIRTDVKINDVE					NHTNLDMLRSLTTME
KLRLAHGEIATRRAN	FYTFRRVALEILSNY			ARRLVYLIQKSDGPE				INSPMFNAKLRLAHG					EVNKYVFNRINLFDS
LDVLQRNFPNFFRRF	PMFNAKLRLAHGEIA			IRSEQAISRYYYSRR				ISYWHRQWSVPVILY					VPVILYGDIIRLIPV
RLLQIPRGTKIGSRG				TMEMYHILQGAAYGL				QWSVPVILYGDIIRL					AEARRLVYLIQKSDG
RLDVLQRNFPNFFRR				ISYWHRQWSVPVILY				WINSPMFNAKLRLAH					KFVAGLVKVTIKGKV
PYTLLNRYLLAIRTD				DRSRIRALELCKILS				KYIYDLNVVNFLPLL					FVAGLVKVTIKGKVP
AVHGYIRTSTESLGY				RSEQAISRYYYSRRH				VVLVRMPGYVFGNDE					RSEQAISRYYYSRRH
AFYTFRRVALEILSN				WSVPVILYGDIIRLI				SPMFNAKLRLAHGEI					TMEMYHILQGAAYGL
LRQVYSWSLRPEYGQ				DIIRLIPVEVGAYAN				DMLRSLTTMEMYHIL
LYGDIIRLIPVEVGA				NRFGMKSFFNFTRFH				NFLPLLFLIQDNISY
NVDMQIRSEQAISRY				DVAEARRLVYLIQKS				PMFNAKLRLAHGEIA
HSILTDPNLLTIDFE				RRLVYLIQKSDGPER				LFLIQDNISYWHRQW
RSRIRALELCKILST				CEKSILKYKCKVVLV				YFTLRQVYSWSLRPE
RNFPNFFRRFMNLKD				KCNHTNLDMLRSLTT				RSRIRALELCKILST
RQVYSWSLRPEYGQK				VAGLVKVTIKGKVPA				LQRNFPNFFRRFMNL
TLRQVYSWSLRPEYG				DMLRSLTTMEMYHIL				DRSRIRALELCKILS
LVKVTIKGKVPAEIG				IRALELCKILSTIGR				NSPMFNAKLRLAHGE
ENEIPYTLLNRYLLA				NISYWHRQWSVPVIL				PYTLLNRYLLAIRTD
YFTLRQVYSWSLRPE				EVNKYVFNRINLFDS				FTLRQVYSWSLRPEY
HSGGAFYTFRRVALE				MEMYHILQGAAYGLK				FMNLKDVKYIYDLNV
FVAGLVKVTIKGKVP				ICEKSILKYKCKVVL				GGAFYTFRRVALEIL
IRSEQAISRYYYSRR				ERFKLHSILTDPNLL				IPKISIVDALSYRPT
EQLRDVAEARRLVYL				FKLHSILTDPNLLTI				IRSEQAISRYYYSRR
IGERLLQIPRGTKIG				GMKSFFNFTRFHPGD				HDRSRIRALELCKIL
IIRLIPVEVGAYANR				TLRQVYSWSLRPEYG				PKISIVDALSYRPTR
NHTNLDMLRSLTTME				YSENEIPYTLLNRYL				LGDVYFTLRQVYSWS
KCKVVLVRMPGYVFG				RIRALELCKILSTIG				KEKPLEVNKYVFNRI
LRDVAEARRLVYLIQ				SRYYYSRRHIAGVVS				KSILKYKCKVVLVRM
IPKISIVDALSYRPT				AFYTFRRVALEILSN				HSILTDPNLLTIDFE
FTLRQVYSWSLRPEY				PLEVNKYVFNRINLF				RSEQAISRYYYSRRH
CKVVLVRMPGYVFGN				VNKYVFNRINLFDSD				KILSTIGRKMLDAKE
DRSRIRALELCKILS				LTTMEMYHILQGAAY				YSENEIPYTLLNRYL
KFVAGLVKVTIKGKV				TTMEMYHILQGAAYG				LLAIRTDVKINDVEK
YKCKVVLVRMPGYVF				HDRSRIRALELCKIL				QERFKLHSILTDPNL
SGIADSIVYTLPVAH				AGLVKVTIKGKVPAE				FRRFMNLKDVKYIYD
PHSGGAFYTFRRVAL				PKISIVDALSYRPTR				EKPLEVNKYVFNRIN
DVLQRNFPNFFRRFM				MFNAKLRLAHGEIAT
ISYWHRQWSVPVILY				IVYTLPVAHPKKCVV
KVVLVRMPGYVFGND				SRIRALELCKILSTI
LLAIRTDVKINDVEK				FNAKLRLAHGEIATR
FNRFVLDMKDFSQLI				FRRFMNLKDVKYIYD
VLQRNFPNFFRRFMN				VTTKMDTLKVHLASL
FYTFRRVALEILSNY				LEVNKYVFNRINLFD
ILYGDIIRLIPVEVG				IIRLIPVEVGAYANR
RALELCKILSTIGRK
LGDVYFTLRQVYSWS
PIGERLLQIPRGTKI
NAKGVEFMTNAKWMK
RRFMNLKDVKYIYDL
YFNRFVLDMKDFSQL
GYIRTSTESLGYALG
NISYWHRQWSVPVIL
ERLDVLQRNFPNFFR
VPVILYGDIIRLIPV
CVVKAKPANADTVYY
KHRICEKSILKYKCK
ISIVDALSYRPTRND
EVNKYVFNRINLFDS
NRFVLDMKDFSQLIC
SENEIPYTLLNRYLL
RAVHGYIRTSTESLG
IVKHRICEKSILKYK
HEQLRDVAEARRLVY
PVILYGDIIRLIPVE
DIPKISIVDALSYRP
VNKYVFNRINLFDSD
MKSFFNFTRFHPGDS
KSILKYKCKVVLVRM
KWINSPMFNAKLRLA
VILYGDIIRLIPVEV
MLRSLTTMEMYHILQ

## Sheet: G
HTL consensus
BoLA-DRB3*0101	BoLA-DRB3*0301	BoLA-DRB3*0701	BoLA-DRB3*1702	BoLA-DRB3*2004	BoLA-DRB3*25011	BoLA-DRB3*4303	BoLA-DRB3*6001	BoLA-DRB3*3301	BoLA-DRB3*46011	BoLA-DRB3*5901	BoLA-DRB3*3601	BoLA-DRB3*4802	BoLA-DRB3*2801
PNFFRRLLKLKDVKF	FNCIVKAKSANADTI	PNFFRRLLKLKDVKF	FNCIVKAKSANADTI	FPNFFRRLLKLKDVK	IPMILFDDTIRLIPV	LDVLRRTFPNFFRRL	IVYTLPVAH	LDVLRRTFPNFFRRL	IVYTLPVAH	LHNILTDPNLLTIDF	LHNILTDPNLLTIDF	ADSIVYTLPVAHPKK	PNFFRRLLKLKDVKF
FNCIVKAKSANADTI	LFNCIVKAKSANADT	LELCKILSAIGRKML	LHNILTDPNLLTIDF	TFPNFFRRLLKLKDV	KLHNILTDPNLLTID	QPLKVTLDHHYSVNH		RLDVLRRTFPNFFRR	FKSFFNFTR	KLHNILTDPNLLTID	KLHNILTDPNLLTID	PNFFRRLLKLKDVKF	FPNFFRRLLKLKDVK
LCKILSAIGRKMLDT	NCIVKAKSANADTIY	ADSIVYTLPVAHPKK	NCIVKAKSANADTIY	PNFFRRLLKLKDVKF	FKLHNILTDPNLLTI	IQPLKVTLDHHYSVN		KCKVVLVRMPGHVFG		HNILTDPNLLTIDFE	HNILTDPNLLTIDFE	FPNFFRRLLKLKDVK	TFPNFFRRLLKLKDV
EKWIHLTRGTKIGNS	EKWIHLTRGTKIGNS	GGAFYTFRKVALMLI		RTFPNFFRRLLKLKD	LHNILTDPNLLTIDF	KLHNILTDPNLLTID		DVLRRTFPNFFRRLL		FKLHNILTDPNLLTI	FKLHNILTDPNLLTI	TFPNFFRRLLKLKDV	LELCKILSAIGRKML
DSIVYTLPVAHPKKC	LCKILSAIGRKMLDT	EKWIHLTRGTKIGNS		NFFRRLLKLKDVKFI	SIPMILFDDTIRLIP	LHNILTDPNLLTIDF		YKCKVVLVRMPGHVF		PLAIRTDVKIADVDG	FNCIVKAKSANADTI	LELCKILSAIGRKML	NFFRRLLKLKDVKFI
SIVYTLPVAHPKKCI	KWIHLTRGTKIGNSG	FPNFFRRLLKLKDVK		LELCKILSAIGRKML	WSIPMILFDDTIRLI			QRLDVLRRTFPNFFR		IPMILFDDTIRLIPV	NCIVKAKSANADTIY	NFFRRLLKLKDVKFI	YKCKVVLVRMPGHVF
KWIHLTRGTKIGNSG	LDVLRRTFPNFFRRL	LCKILSAIGRKMLDT		YKCKVVLVRMPGHVF	PMILFDDTIRLIPVE			CKVVLVRMPGHVFGN		YPLAIRTDVKIADVD	EKWIHLTRGTKIGNS	KCKVVLVRMPGHVFG	RTFPNFFRRLLKLKD
LELCKILSAIGRKML	ADSIVYTLPVAHPKK	SEKWIHLTRGTKIGN		KCKVVLVRMPGHVFG	QPLKVTLDHHYSVNH			ARRIIYLIQNLDGPQ		QPLKVTLDHHYSVNH	IPMILFDDTIRLIPV	DSIVYTLPVAHPKKC	KCKVVLVRMPGHVFG
CKILSAIGRKMLDTH	SIVYTLPVAHPKKCI	NFFRRLLKLKDVKFI		ELCKILSAIGRKMLD	HNILTDPNLLTIDFE			EARRIIYLIQNLDGP		PMILFDDTIRLIPVE	ADSIVYTLPVAHPKK	LADSIVYTLPVAHPK	LCKILSAIGRKMLDT
FPNFFRRLLKLKDVK	LELCKILSAIGRKML	ELCKILSAIGRKMLD		LCKILSAIGRKMLDT	IQPLKVTLDHHYSVN			KEARRIIYLIQNLDG		LAIRTDVKIADVDGK	KWIHLTRGTKIGNSG	YKCKVVLVRMPGHVF	ELCKILSAIGRKMLD
ELCKILSAIGRKMLD	DVLRRTFPNFFRRLL	GAFYTFRKVALMLIA		FFRRLLKLKDVKFIC	PLKVTLDHHYSVNHQ			LADSIVYTLPVAHPK		PLKVTLDHHYSVNHQ	LFNCIVKAKSANADT	CKVVLVRMPGHVFGN	DVYFTLRQVYKWSLR
LFNCIVKAKSANADT	VLRRTFPNFFRRLLK	GSEKWIHLTRGTKIG		RRTFPNFFRRLLKLK	DIQPLKVTLDHHYSV			ADSIVYTLPVAHPKK		RYPLAIRTDVKIADV	SEKWIHLTRGTKIGN	ARRIIYLIQNLDGPQ	GDVYFTLRQVYKWSL
SEKWIHLTRGTKIGN	SEKWIHLTRGTKIGN	LADSIVYTLPVAHPK		CKVVLVRMPGHVFGN	RFKLHNILTDPNLLT			VLRRTFPNFFRRLLK		RFKLHNILTDPNLLT	NILTDPNLLTIDFEK	RRIIYLIQNLDGPQR	CKILSAIGRKMLDTH
NFFRRLLKLKDVKFI	ELCKILSAIGRKMLD	TMEMFHILQGAAYSL		DVYFTLRQVYKWSLR				IAQLNRIRTEWINAS		IQPLKVTLDHHYSVN	RFKLHNILTDPNLLT	ALELCKILSAIGRKM	RRTFPNFFRRLLKLK
NCIVKAKSANADTIY	DSIVYTLPVAHPKKC	KWIHLTRGTKIGNSG		ADSIVYTLPVAHPKK				IGSEKWIHLTRGTKI		SIPMILFDDTIRLIP	PMILFDDTIRLIPVE	RTFPNFFRRLLKLKD	CKVVLVRMPGHVFGN
KILSAIGRKMLDTHE	PNFFRRLLKLKDVKF	MEMFHILQGAAYSLK		ALELCKILSAIGRKM				GSEKWIHLTRGTKIG		NILTDPNLLTIDFEK	DSIVYTLPVAHPKKC	ELCKILSAIGRKMLD	ADSIVYTLPVAHPKK
LADSIVYTLPVAHPK	GVEFMTNAKWMKWAI	TFPNFFRRLLKLKDV		GDVYFTLRQVYKWSL				SEKWIHLTRGTKIGN		LDVLRRTFPNFFRRL	SIPMILFDDTIRLIP	LCKILSAIGRKMLDT	FFRRLLKLKDVKFIC
QLFNCIVKAKSANAD	RLDVLRRTFPNFFRR	GEPYERFISSLVQVV		KYKCKVVLVRMPGHV				RRIIYLIQNLDGPQR		DIQPLKVTLDHHYSV	LADSIVYTLPVAHPK	SIVYTLPVAHPKKCI	VYFTLRQVYKWSLRP
GSEKWIHLTRGTKIG	LHNILTDPNLLTIDF	NLDLLRSLTTMEMFH		CKILSAIGRKMLDTH				EKWIHLTRGTKIGNS		ADSIVYTLPVAHPKK		FFRRLLKLKDVKFIC	ALELCKILSAIGRKM
HQLFNCIVKAKSANA	QLFNCIVKAKSANAD	SGGAFYTFRKVALML		ARRIIYLIQNLDGPQ				AKEARRIIYLIQNLD		WSIPMILFDDTIRLI		EARRIIYLIQNLDGP	LGDVYFTLRQVYKWS
TFPNFFRRLLKLKDV	GQLKVYSSGIVRHRI	KCKVVLVRMPGHVFG		VYFTLRQVYKWSLRP				GLADSIVYTLPVAHP		MILFDDTIRLIPVEV		KVVLVRMPGHVFGND	LADSIVYTLPVAHPK
GVEFMTNAKWMKWAI	NFFRRLLKLKDVKFI	IGSEKWIHLTRGTKI		EARRIIYLIQNLDGP				EIAQLNRIRTEWINA		AIRTDVKIADVDGKH		HTNLDLLRSLTTMEM	KYKCKVVLVRMPGHV
FFRRLLKLKDVKFIC	CKILSAIGRKMLDTH	DSIVYTLPVAHPKKC		KEARRIIYLIQNLDG				KVVLVRMPGHVFGND		RLDVLRRTFPNFFRR		RRTFPNFFRRLLKLK	ELGDVYFTLRQVYKW
ALELCKILSAIGRKM	CIVKAKSANADTIYY	YKCKVVLVRMPGHVF		LADSIVYTLPVAHPK				FKLHNILTDPNLLTI		LKVTLDHHYSVNHQL		TNLDLLRSLTTMEMF	KILSAIGRKMLDTHE
NLDLLRSLTTMEMFH	KLHNILTDPNLLTID	TNLDLLRSLTTMEMF		KVVLVRMPGHVFGND				LELCKILSAIGRKML		EKWIHLTRGTKIGNS		DIPYALLNRYPLAIR	VVSKYYYSRRHICGV
IVYTLPVAHPKKCIV	MFHILQGAAYSLKSN	LDVLRRTFPNFFRRL		TNLDLLRSLTTMEMF				PQRLDVLRRTFPNFF		DVLRRTFPNFFRRLL		CKILSAIGRKMLDTH	KVVLVRMPGHVFGND
RGVEFMTNAKWMKWA	EMFHILQGAAYSLKS	AFYTFRKVALMLIAN		NLDLLRSLTTMEMFH				RFKLHNILTDPNLLT		DSIVYTLPVAHPKKC		TMEMFHILQGAAYSL	SEKWIHLTRGTKIGN
LDVLRRTFPNFFRRL	RLQFFGDALSLKQRQ	EMFHILQGAAYSLKS		HTNLDLLRSLTTMEM				RDEIAQLNRIRTEWI		LADSIVYTLPVAHPK		RDIPYALLNRYPLAI	QVVSKYYYSRRHICG
WIHLTRGTKIGNSGE	QLKVYSSGIVRHRIC	ALELCKILSAIGRKM		RRIIYLIQNLDGPQR				KLHNILTDPNLLTID		SEKWIHLTRGTKIGN		IPYALLNRYPLAIRT	DSIVYTLPVAHPKKC
GQLKVYSSGIVRHRI	GSEKWIHLTRGTKIG	CKILSAIGRKMLDTH		SEKWIHLTRGTKIGN				AGLADSIVYTLPVAH		NRYPLAIRTDVKIAD		KEARRIIYLIQNLDG	GSEKWIHLTRGTKIG
IGSEKWIHLTRGTKI	FPNFFRRLLKLKDVK	EPYERFISSLVQVVI		DSIVYTLPVAHPKKC				DSIVYTLPVAHPKKC		KWIHLTRGTKIGNSG		NLDLLRSLTTMEMFH	EQVVSKYYYSRRHIC
RDEIAQLNRIRTEWI	ALELCKILSAIGRKM			LKYKCKVVLVRMPGH				RIIYLIQNLDGPQRL		LCKILSAIGRKMLDT		MEMFHILQGAAYSLK	DIPYALLNRYPLAIR
TNLDLLRSLTTMEMF	RGVEFMTNAKWMKWA			GSEKWIHLTRGTKIG				IQPLKVTLDHHYSVN		FNCIVKAKSANADTI		VTTKLDTLKIHLASL	GGAFYTFRKVALMLI
RLDVLRRTFPNFFRR	WIHLTRGTKIGNSGE			LGDVYFTLRQVYKWS				KWIHLTRGTKIGNSG		VLRRTFPNFFRRLLK		GDVYFTLRQVYKWSL	IPYALLNRYPLAIRT
VEFMTNAKWMKWAID	MEMFHILQGAAYSLK			DIPYALLNRYPLAIR				DIQPLKVTLDHHYSV		PLLFLVQDNISYWHR			SGGAFYTFRKVALML
LDLLRSLTTMEMFHI	IVYTLPVAHPKKCIV			IGSEKWIHLTRGTKI				ENNKYVFSRINLFDS		AQLNRIRTEWINASY			RDIPYALLNRYPLAI
RQVYKWSLRPEYGQR	FKLHNILTDPNLLTI			IPYALLNRYPLAIRT				QPLKVTLDHHYSVNH		ILFDDTIRLIPVEVG			SEQVVSKYYYSRRHI
RTFPNFFRRLLKLKD	LQFFGDALSLKQRQS			YFTLRQVYKWSLRPE				AQLNRIRTEWINASY		CKILSAIGRKMLDTH			EKWIHLTRGTKIGNS
VVSKYYYSRRHICGV	HQLFNCIVKAKSANA			EKWIHLTRGTKIGNS				ELCKILSAIGRKMLD		ELCKILSAIGRKMLD			CELGDVYFTLRQVYK
EIAQLNRIRTEWINA	HNILTDPNLLTIDFE			RLDVLRRTFPNFFRR				DEIAQLNRIRTEWIN		QLNRIRTEWINASYD			YFTLRQVYKWSLRPE
CIVKAKSANADTIYY	VEFMTNAKWMKWAID			NHTNLDLLRSLTTME				NLDLLRSLTTMEMFH		SIVYTLPVAHPKKCI			IGSEKWIHLTRGTKI
DVLRRTFPNFFRRLL	FFRRLLKLKDVKFIC			KILSAIGRKMLDTHE				NNKYVFSRINLFDSN		LELCKILSAIGRKML			LKYKCKVVLVRMPGH
QLKVYSSGIVRHRIC	ISYWHRQWSIPMILF			LDVLRRTFPNFFRRL				LCKILSAIGRKMLDT		GSEKWIHLTRGTKIG			GAFYTFRKVALMLIA
VLRRTFPNFFRRLLK	LKVYSSGIVRHRICE			RDIPYALLNRYPLAI				TNLDLLRSLTTMEMF		IAQLNRIRTEWINAS			ERDIPYALLNRYPLA
LRQVYKWSLRPEYGQ	LRLQFFGDALSLKQR			FRKVALMLIANYEKL				KYKCKVVLVRMPGHV		QRLDVLRRTFPNFFR			VSKYYYSRRHICGVV
VSKYYYSRRHICGVV	VFGYIKTSTESLDYA			ELGDVYFTLRQVYKW				LENNKYVFSRINLFD		LNRIRTEWINASYDR			SIVYTLPVAHPKKCI
IPYALLNRYPLAIRT	FHILQGAAYSLKSNY			AKEARRIIYLIQNLD				IPMILFDDTIRLIPV					KSILKYKCKVVLVRM
IRDEIAQLNRIRTEW	NLDLLRSLTTMEMFH			FRRLLKLKDVKFICD				LHNILTDPNLLTIDF					EKSILKYKCKVVLVR
KLHNILTDPNLLTID	LDLLRSLTTMEMFHI			GGAFYTFRKVALMLI				ALELCKILSAIGRKM					ARRIIYLIQNLDGPQ
IAQLNRIRTEWINAS	KVVLVRMPGHVFGND			RKVALMLIANYEKLS				PNFFRRLLKLKDVKF					LRRTFPNFFRRLLKL
LHNILTDPNLLTIDF	LADSIVYTLPVAHPK			LDLLRSLTTMEMFHI				PLKVTLDHHYSVNHQ					HSGGAFYTFRKVALM
DEIAQLNRIRTEWIN	LRRTFPNFFRRLLKL			TFRKVALMLIANYEK				PLENNKYVFSRINLF					EARRIIYLIQNLDGP
KCKVVLVRMPGHVFG	KILSAIGRKMLDTHE			TMEMFHILQGAAYSL				RKVALMLIANYEKLS					KEARRIIYLIQNLDG
QVVSKYYYSRRHICG	PLLFLVQDNISYWHR			RALELCKILSAIGRK				HTNLDLLRSLTTMEM					KWIHLTRGTKIGNSG
DVYFTLRQVYKWSLR	CKVVLVRMPGHVFGN			SIVYTLPVAHPKKCI				SIVYTLPVAHPKKCI					HQLFNCIVKAKSANA
ARGVEFMTNAKWMKW	KDAYLNSRSELVFPD			INSPMFNARLRITHG				TFPNFFRRLLKLKDV					RRIIYLIQNLDGPQR
SPMFNARLRITHGEI	ARLRITHGEIATRKT			LRRTFPNFFRRLLKL				FPNFFRRLLKLKDVK					VLRRTFPNFFRRLLK
DIPYALLNRYPLAIR	RLRITHGEIATRKTD			SGGAFYTFRKVALML				LRRTFPNFFRRLLKL					INSPMFNARLRITHG
FKLHNILTDPNLLTI	SYWHRQWSIPMILFD			ERDIPYALLNRYPLA				LDLLRSLTTMEMFHI					SPMFNARLRITHGEI
INSPMFNARLRITHG	NISYWHRQWSIPMIL			FYTFRKVALMLIANY				FRKVALMLIANYEKL					RLDVLRRTFPNFFRR
CKVVLVRMPGHVFGN	IGSEKWIHLTRGTKI			VLRRTFPNFFRRLLK				SIPMILFDDTIRLIP					GLADSIVYTLPVAHP
GLADSIVYTLPVAHP	DGQLKVYSSGIVRHR			VVSKYYYSRRHICGV				DDTIRLIPVEVGAYA					CEKSILKYKCKVVLV
TLRQVYKWSLRPEYG	EKDAYLNSRSELVFP			QVVSKYYYSRRHICG				DIPYALLNRYPLAIR					FRRLLKLKDVKFICD
HTNLDLLRSLTTMEM	ARGVEFMTNAKWMKW			MEMFHILQGAAYSLK				NFFRRLLKLKDVKFI					PHSGGAFYTFRKVAL
GDVYFTLRQVYKWSL	IYLIQNLDGPQRLDV			FTLRQVYKWSLRPEY				KYVFSRINLFDSNLA					ICEKSILKYKCKVVL
DGQLKVYSSGIVRHR	RIIYLIQNLDGPQRL			HSGGAFYTFRKVALM				ERFKLHNILTDPNLL					AFYTFRKVALMLIAN
YKCKVVLVRMPGHVF	LLFLVQDNISYWHRQ			VTTKLDTLKIHLASL				NKYVFSRINLFDSNL					RALELCKILSAIGRK
LKVYSSGIVRHRICE	IPYALLNRYPLAIRT			EQVVSKYYYSRRHIC				LPLLFLVQDNISYWH					TFRKVALMLIANYEK
ILSAIGRKMLDTHEE	RFKLHNILTDPNLLT			KSILKYKCKVVLVRM				RTFPNFFRRLLKLKD					SERDIPYALLNRYPL
NSPMFNARLRITHGE	RFGFKSFFNFTRFHP			DVLRRTFPNFFRRLL				CKILSAIGRKMLDTH					TNLDLLRSLTTMEMF
FTLRQVYKWSLRPEY	NARLRITHGEIATRK			GLADSIVYTLPVAHP				IPYALLNRYPLAIRT					NLDLLRSLTTMEMFH
SKYYYSRRHICGVVS	TFPNFFRRLLKLKDV			HQLFNCIVKAKSANA				WSIPMILFDDTIRLI					WINSPMFNARLRITH
VYFTLRQVYKWSLRP	NRAVFGYIKTSTESL			WINSPMFNARLRITH				FNCIVKAKSANADTI					FTLRQVYKWSLRPEY
PYALLNRYPLAIRTD	GAFYTFRKVALMLIA			RDEIAQLNRIRTEWI				QLNRIRTEWINASYD					NSPMFNARLRITHGE
EQVVSKYYYSRRHIC	AVFGYIKTSTESLDY			SEQVVSKYYYSRRHI				RDIPYALLNRYPLAI					RKVALMLIANYEKLS
FRRLLKLKDVKFICD	EFMTNAKWMKWAIDD			GAFYTFRKVALMLIA				PLLFLVQDNISYWHR					LDVLRRTFPNFFRRL
EFMTNAKWMKWAIDD	IIYLIQNLDGPQRLD			EKSILKYKCKVVLVR				WINSPMFNARLRITH					TMEMFHILQGAAYSL
DLLRSLTTMEMFHIL	PYALLNRYPLAIRTD			SPMFNARLRITHGEI				KVALMLIANYEKLSP					FRKVALMLIANYEKL
KVVLVRMPGHVFGND	RAVFGYIKTSTESLD			ILKYKCKVVLVRMPG				IIYLIQNLDGPQRLD					SILKYKCKVVLVRMP
YFTLRQVYKWSLRPE	GEPYERFISSLVQVV			NSPMFNARLRITHGE				FLPLLFLVQDNISYW					PYALLNRYPLAIRTD
QVYKWSLRPEYGQRE	TNLDLLRSLTTMEMF			CELGDVYFTLRQVYK				LFNCIVKAKSANADT					ILKYKCKVVLVRMPG
QRLDVLRRTFPNFFR	AFYTFRKVALMLIAN			QRLDVLRRTFPNFFR				DTIRLIPVEVGAYAN					RDEIAQLNRIRTEWI
RTRIRALELCKILSA	QFFGDALSLKQRQSA			YTFRKVALMLIANYE				YVFSRINLFDSNLAV					QLFNCIVKAKSANAD
QPLKVTLDHHYSVNH	NRFGFKSFFNFTRFH			ENNKYVFSRINLFDS				GQLKVYSSGIVRHRI					ENNKYVFSRINLFDS
DDTIRLIPVEVGAYA	FEKDAYLNSRSELVF			TTKLDTLKIHLASLC				DVYFTLRQVYKWSLR					FYTFRKVALMLIANY
RRTFPNFFRRLLKLK	LFLVQDNISYWHRQW			RTRIRALELCKILSA				NHTNLDLLRSLTTME					VTTKLDTLKIHLASL
IQPLKVTLDHHYSVN	DLLRSLTTMEMFHIL			TTMEMFHILQGAAYS				INSPMFNARLRITHG					LFNCIVKAKSANADT
PLKVTLDHHYSVNHQ	KSNYELIANSERESL			RIIYLIQNLDGPQRL				PMILFDDTIRLIPVE					VNHQLFNCIVKAKSA
DTIRLIPVEVGAYAN	TMEMFHILQGAAYSL			KWIHLTRGTKIGNSG				DLLRSLTTMEMFHIL					HTNLDLLRSLTTMEM
EIRDEIAQLNRIRTE				AFYTFRKVALMLIAN				GDVYFTLRQVYKWSL					DVLRRTFPNFFRRLL
HNILTDPNLLTIDFE				NNKYVFSRINLFDSN				YPLAIRTDVKIADVD					SKYYYSRRHICGVVS
PMFNARLRITHGEIA				TLRQVYKWSLRPEYG				VVSKYYYSRRHICGV					MEMFHILQGAAYSLK
WINSPMFNARLRITH				PHSGGAFYTFRKVAL				RYPLAIRTDVKIADV					QRLDVLRRTFPNFFR
RALELCKILSAIGRK				LFNCIVKAKSANADT				FDDTIRLIPVEVGAY					NNKYVFSRINLFDSN
GAFYTFRKVALMLIA				QLFNCIVKAKSANAD				EQVVSKYYYSRRHIC					PMFNARLRITHGEIA
NHQLFNCIVKAKSAN				KVALMLIANYEKLSP				TFRKVALMLIANYEK					AGLADSIVYTLPVAH
GGAFYTFRKVALMLI				LTTMEMFHILQGAAY				FFRRLLKLKDVKFIC					TTMEMFHILQGAAYS
RFKLHNILTDPNLLT				IAQLNRIRTEWINAS				PLAIRTDVKIADVDG					ILSAIGRKMLDTHEE
TIRLIPVEVGAYANR				SERDIPYALLNRYPL				SEQVVSKYYYSRRHI					NHQLFNCIVKAKSAN
RDIPYALLNRYPLAI				SILKYKCKVVLVRMP				DGQLKVYSSGIVRHR					TLRQVYKWSLRPEYG
AFYTFRKVALMLIAN				RMDIQPLKVTLDHHY				RTRIRALELCKILSA					KVALMLIANYEKLSP
DEIRDEIAQLNRIRT				AGLADSIVYTLPVAH				KDVKFICDLNVINFL					AKEARRIIYLIQNLD
SEQVVSKYYYSRRHI				CNHTNLDLLRSLTTM				VVLVRMPGHVFGNDE					LDLLRSLTTMEMFHI
RYPLAIRTDVKIADV				IRALELCKILSAIGR				DRTRIRALELCKILS					TTKLDTLKIHLASLC
RLQFFGDALSLKQRQ				KYVFSRINLFDSNLA				HQLFNCIVKAKSANA					PLENNKYVFSRINLF
PLAIRTDVKIADVDG				DRTRIRALELCKILS				QVVSKYYYSRRHICG					ECELGDVYFTLRQVY
DIQPLKVTLDHHYSV				EIAQLNRIRTEWINA				TIRLIPVEVGAYANR					LTTMEMFHILQGAAY
AQLNRIRTEWINASY				VSKYYYSRRHICGVV				ICDLNVINFLPLLFL					GQLKVYSSGIVRHRI
NARLRITHGEIATRK				PYALLNRYPLAIRTD				QLFNCIVKAKSANAD					IVYTLPVAHPKKCIV
ARLRITHGEIATRKT				GQLKVYSSGIVRHRI				PYALLNRYPLAIRTD					LENNKYVFSRINLFD
DRTRIRALELCKILS				TKLDTLKIHLASLCA				NFLPLLFLVQDNISY					YTFRKVALMLIANYE
KYYYSRRHICGVVSI				IRDEIAQLNRIRTEW				ERDIPYALLNRYPLA					RICEKSILKYKCKVV
LRRTFPNFFRRLLKL				VVTTKLDTLKIHLAS				CDLNVINFLPLLFLV					RTRIRALELCKILSA
FNARLRITHGEIATR				RIRALELCKILSAIG				HNILTDPNLLTIDFE					TKLDTLKIHLASLCA
KVYSSGIVRHRICEK				LENNKYVFSRINLFD				KILSAIGRKMLDTHE					IRDEIAQLNRIRTEW
MEMFHILQGAAYSLK				PLENNKYVFSRINLF				YDRTRIRALELCKIL					VVLVRMPGHVFGNDE
LGDVYFTLRQVYKWS				DTLKIHLASLCAGLA				TMEMFHILQGAAYSL					SVNHQLFNCIVKAKS
YALLNRYPLAIRTDV				KLDTLKIHLASLCAG				VFSRINLFDSNLAVG					EIAQLNRIRTEWINA
VNHQLFNCIVKAKSA				DEIAQLNRIRTEWIN				LKVTLDHHYSVNHQL					FGFKSFFNFTRFHPG
YPLAIRTDVKIADVD				PMFNARLRITHGEIA				RRTFPNFFRRLLKLK					KYVFSRINLFDSNLA
AGLADSIVYTLPVAH				PQRLDVLRRTFPNFF				LLFLVQDNISYWHRQ					LRQVYKWSLRPEYGQ
SGGAFYTFRKVALML				DLLRSLTTMEMFHIL				WIHLTRGTKIGNSGE					NKYVFSRINLFDSNL
RRIIYLIQNLDGPQR				CEKSILKYKCKVVLV				MEMFHILQGAAYSLK					DTLKIHLASLCAGLA
NHTNLDLLRSLTTME				DIQPLKVTLDHHYSV				GEPYERFISSLVQVV					FNCIVKAKSANADTI
FDDTIRLIPVEVGAY				TRIRALELCKILSAI				KSILKYKCKVVLVRM					PQRLDVLRRTFPNFF
IPMILFDDTIRLIPV				DDTIRLIPVEVGAYA				NISYWHRQWSIPMIL					NHTNLDLLRSLTTME
QLNRIRTEWINASYD				LRQVYKWSLRPEYGQ				VKFICDLNVINFLPL
RIIYLIQNLDGPQRL				LDTLKIHLASLCAGL				LKDVKFICDLNVINF
EMFHILQGAAYSLKS				FNCIVKAKSANADTI				VALMLIANYEKLSPD
TMEMFHILQGAAYSL				ISYWHRQWSIPMILF				MDIQPLKVTLDHHYS
SARGVEFMTNAKWMK				ICEKSILKYKCKVVL				QDGQLKVYSSGIVRH
ERDIPYALLNRYPLA				NKYVFSRINLFDSNL				ISYWHRQWSIPMILF
IVRHRICEKSILKYK				IQPLKVTLDHHYSVN				KKCIVLIIVGDDKLE
MFHILQGAAYSLKSN				YDRTRIRALELCKIL				DVKFICDLNVINFLP
PQRLDVLRRTFPNFF				FDDTIRLIPVEVGAY				LGDVYFTLRQVYKWS
LRLQFFGDALSLKQR				FGFKSFFNFTRFHPG				KWINSPMFNARLRIT
NNKYVFSRINLFDSN				VVLVRMPGHVFGNDE				VSKYYYSRRHICGVV
RLRITHGEIATRKTD				DGQLKVYSSGIVRHR				ILFDDTIRLIPVEVG
GIVRHRICEKSILKY				MDIQPLKVTLDHHYS				GGAFYTFRKVALMLI
VYKWSLRPEYGQRER				DRMDIQPLKVTLDHH				PMFNARLRITHGEIA
LQFFGDALSLKQRQS				RFGFKSFFNFTRFHP				PKKCIVLIIVGDDKL
DTLKIHLASLCAGLA				PVVTTKLDTLKIHLA				SPMFNARLRITHGEI
LNRYPLAIRTDVKIA				QLKVYSSGIVRHRIC
TLKIHLASLCAGLAD				NISYWHRQWSIPMIL
LAIRTDVKIADVDGK				TLKIHLASLCAGLAD
RFGFKSFFNFTRFHP				DLNVINFLPLLFLVQ
FGFKSFFNFTRFHPG				EMFHILQGAAYSLKS
VTTKLDTLKIHLASL				IVYTLPVAHPKKCIV
TRIRALELCKILSAI				DTIRLIPVEVGAYAN
RHRICEKSILKYKCK				NHQLFNCIVKAKSAN
ELGDVYFTLRQVYKW				CDLNVINFLPLLFLV
ENNKYVFSRINLFDS				VNHQLFNCIVKAKSA
PMILFDDTIRLIPVE				LLRSLTTMEMFHILQ
KLDIVEALNYKPTRN				ILSAIGRKMLDTHEE
ARRIIYLIQNLDGPQ				SLTTMEMFHILQGAA
KYVFSRINLFDSNLA				DEIRDEIAQLNRIRT
IHLTRGTKIGNSGEP				KCNHTNLDLLRSLTT
LKVTLDHHYSVNHQL				YVFSRINLFDSNLAV
HSGGAFYTFRKVALM
ISYWHRQWSIPMILF
KYKCKVVLVRMPGHV
PKLDIVEALNYKPTR
LLRSLTTMEMFHILQ
KVALMLIANYEKLSP
FKSFFNFTRFHPGDS
RIRALELCKILSAIG
FYTFRKVALMLIANY
KSILKYKCKVVLVRM
IVKAKSANADTIYYD
LNRIRTEWINASYDR
IIYLIQNLDGPQRLD
IRALELCKILSAIGR
NKYVFSRINLFDSNL
SGIVRHRICEKSILK
KLDTLKIHLASLCAG
YDRTRIRALELCKIL
SSGIVRHRICEKSIL
NILTDPNLLTIDFEK
