# Supplementary material for: In Silico Development of a Multi-Epitope Subunit Vaccine against Bluetongue Virus in Ovis aries Using Immunoinformatics
Source: Pathogens. 2024 Oct 29;13(11):944. doi: 10.3390/pathogens13110944 (PMC11597718; doi:10.3390/pathogens13110944)
Supplement: Supplementary file 1 [file pathogens-13-00944-s001.zip › Supplementary Table S4.xlsx]

## Sheet: Sheet1
Serotypes	Bcell epitopes	CTL epitopes	HTL epitopes
Consensus	ELIANSERESLEESYPIGSEKWIHLTRGTKIGNSGEPYERFISSLVQVVIKGKVPD	SERDIPYAL	SPMFNARLRITHGEI
	FHPGDSKKKQDADDTHKEFGSICFE	RQSAVFEYL	RTRIRALELCKILSA
	LDHHYSVNHQLFNCIVKAKS	KEARRIIYL	NHTNLDLLRSLTTME
	KKCIVLIIVGDDKLEP		EMFHILQGAAYSLKS
			ISYWHRQWSIPMILF
			GAFYTFRKVALMLIA
			FFRRLLKLKDVKFIC
			FKLHNILTDPNLLTI
Serotype 4	EMDLSTRFQFKLDEKFNTSDSEHVNIFRTSGAATNEGRFYALIAIAATDTQKGR	RQWSVPMIL	LCNILSAIGRKMMDA
	FHPGDSKKKQDADDMHKEYGVACFE	AAYSLKSNY	RFGFKSFYNFIRFHP
	EKLNPEMHEGLEHQTYVH	SVINFLPLL	GGAVYTFRKMALSLI
	GSEKWVHLTRRAKIGN		PKLDIVSALNYKPTR
	NGYICNPEEKDDELLC		FKLHNILTEPNLLTI
			NHTNLELLRSLTTIE
Serotype 10	KGRVPDEIRDEIAELNRIKDEWKNAAYDRTKIRALELCK	RQWSIPMIL	CKILSAIGRKMLDVQ
	FHPGDSKKKQDADDTHKEFGSICFE	SELVFPPYY	RFGFKSFLNFIRFHP
	GGPATDDGR	TTTEMFHIL	FKLHNILTEPNLLTI
	SSYERLDPSLHEGREHETYMHP	KQSAVFEYM	QRWIQLRKGTKIGYR
	AIAATDTQQGRVWRTN		TFPNFLRHVMNLRDV
Serotype 11	TKFQFKLDDKFKKTDSEHINIFNVRAPATHEGRFYALIAIAATDTQRGRI	AAYSLKSNY	FKLYSILTDPNLLTI
	ELITNSERNSTEETYAPGVHNQIRLVRGTRIGYKGEAYSRFVSSLVQVRIQGRTPP	RQWAVPMIL	FFRHFLKLKDVQLIS
	MEEFVIPVYSETDIPYSLLSHYPLAIRTDVKIADTDEG	YIFERHDQL	ALYTFRRVALMLMAN
	GPAETTYDNGYMCKTEREDEEL		WIYSPMFNARLRITH
	GDDKLEPHVRSEQVVSKYYFSRRH		AHLNIRSEFVLPSYF
	YDDRKAIKSARGVEFMTNAK
	QKADDTHKEFGSISFN
	NFTRFHPGDAKKR
Serotype 17	EMDLSTRFQFKLDEKFNRADSEHVNIFGVRGPATDEGRFYALIAIAATDTQKGRVW	RQWSIPMVL	GQPKWIHLTRGTRIG
	MEEFVIPVYSEDEIPYALLSRYPLAIQTNVKIEDVEGKH	AAYSIKSSY	KEIKFVRDLNVINFL
	AAECELGDVYSTLRRVYRWSLRPEYGQHERQ	YTFRKVALF	GIEFMTNARWMKWAI
	GDDKLEPH	YIFEKREQL	ANEIAQLNRIRAEWI
	NFTRFHPGELKKKQIA		LELCNILSTIGRKML
			YIVYLIQSLTGTQRL
			FKLHNILTDPNLLTI
Serotype 20	EMDLSTRFQFKLDDKFNTADSEYIVISRVGGAATNEGRFYALIAIAATDTQRGRV	SQRDDFQTL	KLHSILTEPNLLTID
	VSEVVRLNEIRTEWINAGFDRSRIRALELCNI	RQWAIPMVL	KLDIVSALNYKPVRN
	YEKLSPELHEGLEHQTYTH	AAYNLKANY	SIYTFRKTALMLMAN
	GDDKLEPQIRAEQVLSKYYYSRKHV	YSLRHTYQW	IGSQKWVHLTRGTKI
	DGMDYRKYVVDMKDLSQLIC		WINSPMFNARLRLTH
	LRPEYDQRERSLENNK
	TNAGWMKWAIDDRMDI
Serotype 24	ELKAHAERENTGESYPIGERLLQIPRGTKIGSRGEPYNKFVAGLVKVTIKGKV	AAYGLKSTY	NRYLLAIRTDVKIND
	FHPGDSKKKQNADDTHKEFGLICFE	FMNLKDVKY	FKLHSILTDPNLLTI
	YPPVETTYDDGYLCGSDKEDDEL		ISYWHRQWSVPVILY
	GEEMNQLNRIKEEWKSASHDRSRIRALELCKI		CKILSTIGRKMLDAK
	TLRAYDDRKATKNAKGVE		LDMLRSLTTMEMYHI
	DEMDLSTRFQFKLDEKFTKT		DVYFTLRQVYSWSLR
			PMFNAKLRLAHGEIA
