# Supplementary material for: In Silico Development of a Multi-Epitope Subunit Vaccine against Bluetongue Virus in Ovis aries Using Immunoinformatics
Source: Pathogens. 2024 Oct 29;13(11):944. doi: 10.3390/pathogens13110944 (PMC11597718; doi:10.3390/pathogens13110944)
Supplement: Supplementary file 1 [file pathogens-13-00944-s001.zip › Supplementary Table S5.xlsx]

## Sheet: A
4A
Serotype	EAAAK	AAY	GPGPG	KK	Vaccine length (amino acids)
4	1	2	6	5	348
10	2	3	5	5	322
11	3	2	5	8	444
17	4	3	7	5	401
20	5	4	5	6	392
24	6	1	7	6	400
4B
Serotype	Mol.wt	PI	Aliphatic index	GRAVY	Z-score
Consensus	41667.5	9.71	81.66	-0.407	-8.43
4	38791.7	9.61	69.02	-0.595	-7.97
10	36624.2	9.82	63.07	-0.765	-7.79
11	50742.2	9.82	67.93	-0.684	-7.83
17	45404.6	9.75	78.13	-0.513	-8.17
20	44718.6	9.78	74.97	-0.593	-8.26
24	45036	9.63	69.28	-0.737	-6.88
4C
Serotype	Coil	Strand	Helix
Consensus	44.6653	18.3054	37.0293
4	43.5146	17.7824	38.7029
10	43.2008	18.0962	38.7029
11	43.8285	17.5732	38.5983
17	43.6649	17.9058	38.4293
20	43.8285	17.2594	38.9121
24	43.7696	17.6963	38.534
