# Supplementary material for: In Silico Development of a Multi-Epitope Subunit Vaccine against Bluetongue Virus in Ovis aries Using Immunoinformatics
Source: Pathogens. 2024 Oct 29;13(11):944. doi: 10.3390/pathogens13110944 (PMC11597718; doi:10.3390/pathogens13110944)
Supplement: Supplementary file 1 [file pathogens-13-00944-s001.zip › Supplementary Table S6.xlsx]

## Sheet: Sheet1
## Results of Galaxy Refine server. Models selected for docking are highlighted in green.
Consensus
Model	GDT-HA	RMSD	MolProbity	Clash score	Poor rotamers	Rama favored
Initial	1	0	1.692	3.8	0	90.9
MODEL 1	0.9753	0.348	2.063	15.5	0.3	94.6
MODEL 2	0.9733	0.345	2.13	18.3	0.3	94.6
MODEL 3	0.9666	0.367	2.056	15.9	0.3	94.9
MODEL 4	0.9672	0.371	2.086	15.9	0.6	94.4
MODEL 5	0.9813	0.343	2.196	17	1.3	94.4
Serotype 4
Model	GDT-HA	RMSD	MolProbity	Clash score	Poor rotamers	Rama favored
Initial	1	0	1.524	2.9	0	93.1
MODEL 1	0.9849	0.302	2.056	13.4	0.3	93.6
MODEL 2	0.9878	0.289	1.986	11.6	0	93.9
MODEL 3	0.9856	0.295	2.069	13.4	1	93.6
MODEL 4	0.982	0.311	2.03	12.2	0.3	93.4
MODEL 5	0.9792	0.312	2.066	13.8	0	93.6
Serotype 10
Model	GDT-HA	RMSD	MolProbity	Clash score	Poor rotamers	Rama favored
Initial	1	0	1.524	3.5	0	94.4
MODEL 1	0.9759	0.359	1.811	11.9	0	96.6
MODEL 2	0.9728	0.366	1.766	9.8	0	96.2
MODEL 3	0.9775	0.327	1.815	11.1	0.4	96.2
MODEL 4	0.9806	0.341	1.788	10.4	0	96.2
MODEL 5	0.9806	0.343	1.852	13.2	0	96.6
Serotype 11
Model	GDT-HA	RMSD	MolProbity	Clash score	Poor rotamers	Rama favored
Initial	1	0	1.383	2.8	0	95.5
MODEL 1	0.9713	0.339	1.88	13.9	0.6	96.5
MODEL 2	0.9688	0.369	1.808	12.4	0.3	96.7
MODEL 3	0.9732	0.354	1.934	14.2	0.6	96
MODEL 4	0.9676	0.369	1.895	13.6	0.9	96.2
MODEL 5	0.9726	0.355	1.835	12.4	0.6	96.5
Serotype 17
Model	GDT-HA	RMSD	MolProbity	Clash score	Poor rotamers	Rama favored
Initial	1	0	1.383	2.8	0	95.5
MODEL 1	0.9713	0.339	1.88	13.9	0.6	96.5
MODEL 2	0.9688	0.369	1.808	12.4	0.3	96.7
MODEL 3	0.9732	0.354	1.934	14.2	0.6	96
MODEL 4	0.9676	0.369	1.895	13.6	0.9	96.2
MODEL 5	0.9726	0.355	1.835	12.4	0.6	96.5
Serotype 20
Model	GDT-HA	RMSD	MolProbity	Clash score	Poor rotamers	Rama favored
Initial	1	0	1.557	3.1	0	92.8
MODEL 1	0.9834	0.321	1.96	12.9	0.6	95.1
MODEL 2	0.986	0.314	2.01	13.1	0.9	94.4
MODEL 3	0.9783	0.333	1.967	12.2	0.6	94.6
MODEL 4	0.9847	0.315	2.012	12.3	0.3	93.8
MODEL 5	0.9821	0.317	2.058	14.8	0.6	94.4
Serotype 24
Model	GDT-HA	RMSD	MolProbity	Clash score	Poor rotamers	Rama favored
Initial	1	0	1.684	4.4	0.6	92.5
MODEL 1	0.9737	0.342	1.958	11.7	0	94.5
MODEL 2	0.98	0.339	2.047	14.1	0	94.2
MODEL 3	0.9744	0.34	2.063	15.2	0.6	94.5
MODEL 4	0.9756	0.344	2.124	16.6	0.6	94
MODEL 5	0.9756	0.339	2.025	13.8	0.3	94.5
